# Supplementary material for: A Systematically Improved High Quality Genome and Transcriptome of the Human Blood Fluke Schistosoma mansoni
Source: PLoS Negl Trop Dis. 2012 Jan 10;6(1):e1455. doi: 10.1371/journal.pntd.0001455 (PMC3254664; doi:10.1371/journal.pntd.0001455)
Supplement: Table S1 — Primers used for validation of trans-spliced (top) and polycistronic (bottom) transcripts. (XLS) [file pntd.0001455.s010.xls]

## Sheet: Table S1
Table S1
Primers used for validation of trans-spliced transcripts. In each PCR the forward primer was SL1 while the reverse primer was gene specific.
Positive control	SL1-Smp_024110.1_R
Negative control	SL1-Smp_045200.1_R
Test	SL1	5’-CCGTCACGGTTTTACTCTTG-3’
Test	Smp_102510_R	5’-GCAAATGCTGTCCATAAAGC-3’
Test	Smp_024110_R,	5’-CAGCCAAAGACACTCCCAAT-3’
Test	Smp_027360_R	5’-TTTTACTATTAGGACTTTGTGGTGATG-3’
Test	Smp_016410_R	5’-GACTACACGGCGGTACAGGA-3’
Test	Smp_141320_R	5’-TGAATGATGAGGTGTTGGACA-3’
Test	Smp_136960_R	5’-TTCACTTTCCCGCAGTTTT-3’
Test	Smp_124050_R	5’-CATTGCATTTCCATATTGTTCA-3’
Test	Smp_176420_R	5’-AAAACCTTCTGTCTTAATTGTGGTG-3’
Test	Smp_176590_R	5’-AATGCGGGTACGTCTGATATG-3’
Test	Smp_030020_R	5’-CAGCACCAAGTGGAACTGAA-3’
Test	Smp_048880_R	5’-ATTCTTCTGCAGCCTCGTTG-3’
Test	Smp_045200_R	5’- AACTACTTGCCATACACGACCA-3’
Test	Smp_045200_F	5’- ATGGCAACCGAGACGAAAT-3’
Primers used for validation of polycistronic transcripts. Primer mixes for PCRs were performed as indicated below.
Positive control	enolase_poly_F	enolase_poly_R		polycistron
Test	Smp_006980-70_F	Smp_006980-70_R		polycistron
Test	SL1			Smp_006980-70_R		trans-splicing
Test	Smp_084900-890_F	Smp_084900-890_R		polycistron
Test	SL1			Smp_084890_R		trans-splicing
Test	Smp_079750-60_F	Smp_079750-60_R		polycistron
Test	SL1			Smp_079760_R		trans-splicing
Test	Smp_023160-70_F	Smp_023160-70_R		polycistron
Test	SL1			Smp_023170_R		trans-splicing
SL1	5’-CCGTCACGGTTTTACTCTTG-3’
enolase_poly_F	5’- TGTTCGGATTCAACAATGCT-3’
enolase_poly_R	5’- TCCACCTCAACTGTGGGATT-3’
Smp_006980-70_F	5’-ATGAGGGGTGCACTTACGAC-3’
Smp_006980-70_R	5’-ATTTCAAACTCGGGACATGC-3’
Smp_084900-890_F	5’ GGCTGATGTTGAAGCACAAA-3’
Smp_084900-890_R	5’ AGGAGTGAAACGCTGCAAAT-3’
Smp_084890_R	5’-GATCGACTGGATGACGACCT-3’
Smp_079750-60_F	5’-GCAGATTTGACGGAAAATTCA-3’
Smp_079750-60_R	5’-CGTTAATACGAGCTCCACGA-3’
Smp_079760_R	5’-TCATTTGCAGCATCCACATT-3’
Smp_023160-70_F	5’-ACTCCCACAATGTTGCCATA-3’
Smp_023160-70_R	5’-CCGAAATCCCAGACTGACTC-3’
Smp_023170_R	5’-AGGCTCGCACATCCTTAAAA-3’
