# Supplementary material for: A Systematically Improved High Quality Genome and Transcriptome of the Human Blood Fluke Schistosoma mansoni
Source: PLoS Negl Trop Dis. 2012 Jan 10;6(1):e1455. doi: 10.1371/journal.pntd.0001455 (PMC3254664; doi:10.1371/journal.pntd.0001455)
Supplement: Table S2 — Putative polycistrons with a maximum intergenic distance of 200 bp and 2000 bp. (XLS) [file pntd.0001455.s011.xls]

## Sheet: Table S2
Table S2
Putative polycistrons with a maximum intergenic distance of 200bp.
Up-stream indicates the transcript that is located up-stream of the trans-splicing acceptor site. Down-stream indicates the putative trans-spliced transcript.
Up-stream	Down-stream
Smp_034530.1	Smp_140830.1
Smp_165510.1	Smp_129050.1
Smp_136210.1	Smp_025950.1
Smp_025680.1	Smp_025670.1
Smp_057140.1	Smp_152820.1
Smp_021280.1	Smp_133700.1
Smp_187170.1	Smp_122050.1
Smp_048870.1	Smp_048880.1
Smp_023160.1	Smp_023170.1
Smp_180990.1	Smp_181000.1
Smp_033590.1	Smp_140300.1
Smp_079750.1	Smp_079760.1
Smp_084900.1	Smp_084890.1
Smp_030030.1	Smp_030020.1
Smp_120980.1	Smp_120960.1
Smp_114470.1	Smp_138100.1
Smp_006980.1	Smp_006970.1
Smp_188210.1	Smp_172620.1
Smp_146660.1	Smp_146670.1
Smp_038630.1	Smp_038640.1
Smp_058970.1	Smp_153860.2
Smp_090790.1	Smp_090800.1
Smp_090830.1	Smp_090820.1
Smp_175220.1	Smp_175210.1
Smp_149120.1	Smp_149100.1
Smp_101220.1	Smp_127110.1
Smp_191360.1	Smp_157000.1
Smp_143000.1	Smp_142990.1
Smp_038430.1	Smp_038420.1
Smp_114910.1	Smp_171960.1
Smp_165540.1	Smp_080520.1
Smp_128610.1	Smp_012050.1
Smp_088390.1	Smp_088380.1
Smp_088380.1	Smp_170260.1
Smp_059870.1	Smp_059880.1
Smp_173910.1	Smp_094470.1
Smp_024120.1	Smp_024110.1
Smp_180370.1	Smp_180360.1
Smp_162350.1	Smp_196030.1
Smp_162910.1	Smp_192920.1
Smp_160260.1	Smp_160270.1
Smp_180190.1	Smp_133910.1
Smp_103330.1	Smp_103320.1
Smp_155580.1	Smp_155560.1
Smp_041680.1	Smp_144870.1
Smp_107240.1	Smp_180530.4
Putative polycistrons with a maximum intergenic distance of 2000bp.
Up-stream indicated the transcript that is located up-stream of the trans-spliced acceptor site.
Up-stream	Down-stream
Smp_003770.1	Smp_003760.1
Smp_003630.1	Smp_124110.1
Smp_035010.1	Smp_035000.1
Smp_020370.1	Smp_020360.1
Smp_020210.1	Smp_133160.1
Smp_034530.1	Smp_140830.1
Smp_012450.1	Smp_012460.1
Smp_165510.1	Smp_129050.1
Smp_034030.1	Smp_140550.1
Smp_200830.1	Smp_200840.1
Smp_136210.1	Smp_025950.1
Smp_025680.1	Smp_025670.1
Smp_066820.1	Smp_066830.1
Smp_114160.1	Smp_196480.1
Smp_152750.1	Smp_152760.1
Smp_057140.1	Smp_152820.1
Smp_165030.1	Smp_079570.1
Smp_173050.2	Smp_092990.1
Smp_021280.1	Smp_133700.1
Smp_147940.1	Smp_147930.1
Smp_187170.1	Smp_122050.1
Smp_127340.1	Smp_127350.1
Smp_038820.1	Smp_143290.1
Smp_176620.1	Smp_099240.1
Smp_121610.3	Smp_194560.1
Smp_048870.1	Smp_048880.1
Smp_049000.1	Smp_048990.1
Smp_012410.1	Smp_012400.1
Smp_023160.1	Smp_023170.1
Smp_180990.1	Smp_181000.1
Smp_033590.1	Smp_140300.1
Smp_140400.1	Smp_033770.1
Smp_075030.1	Smp_162650.1
Smp_074930.1	Smp_074940.1
Smp_150910.1	Smp_160570.1
Smp_026250.3	Smp_026260.1
Smp_195160.1	Smp_076650.1
Smp_123620.1	Smp_123610.1
Smp_123530.1	Smp_123520.1
Smp_079750.1	Smp_079760.1
Smp_084900.1	Smp_084890.1
Smp_030030.1	Smp_030020.1
Smp_120980.1	Smp_120960.1
Smp_042690.1	Smp_042680.1
Smp_114470.1	Smp_138100.1
Smp_006980.1	Smp_006970.1
Smp_188210.1	Smp_172620.1
Smp_150050.1	Smp_150040.2
Smp_146660.1	Smp_146670.1
Smp_038630.1	Smp_038640.1
Smp_066960.2	Smp_066970.1
Smp_058970.1	Smp_153860.2
Smp_090790.1	Smp_090800.1
Smp_090830.1	Smp_090820.1
Smp_070170.1	Smp_070200.1
Smp_175220.1	Smp_175210.1
Smp_042420.1	Smp_042430.1
Smp_080130.1	Smp_165320.1
Smp_149120.1	Smp_149100.1
Smp_027370.1	Smp_027360.1
Smp_035730.1	Smp_141410.1
Smp_089060.2	Smp_089050.1
Smp_126750.1	Smp_126760.1
Smp_049930.1	Smp_049920.1
Smp_064400.1	Smp_064390.1
Smp_155210.1	Smp_155200.1
Smp_052760.1	Smp_052750.1
Smp_024930.1	Smp_135720.1
Smp_149360.1	Smp_149350.1
Smp_101220.1	Smp_127110.1
Smp_133850.1	Smp_133860.1
Smp_191360.1	Smp_157000.1
Smp_143000.1	Smp_142990.1
Smp_038420.1	Smp_038410.1
Smp_038430.1	Smp_038420.1
Smp_036630.1	Smp_141890.1
Smp_146490.1	Smp_045060.1
Smp_032920.2	Smp_032930.1
Smp_114910.1	Smp_171960.1
Smp_165540.1	Smp_080520.1
Smp_128610.1	Smp_012050.1
Smp_088390.1	Smp_088380.1
Smp_088380.1	Smp_170260.1
Smp_059870.1	Smp_059880.1
Smp_165830.1	Smp_165840.2
Smp_173910.1	Smp_094470.1
Smp_131960.1	Smp_131950.1
Smp_018020.1	Smp_018030.1
Smp_066010.2	Smp_157810.1
Smp_157710.1	Smp_157700.1
Smp_045960.1	Smp_146870.1
Smp_046090.2	Smp_146900.1
Smp_046120.1	Smp_146910.1
Smp_024120.1	Smp_024110.1
Smp_180370.1	Smp_180360.1
Smp_162350.1	Smp_196030.1
Smp_194930.1	Smp_194920.1
Smp_037400.1	Smp_142350.1
Smp_015440.1	Smp_130610.1
Smp_174990.1	Smp_174980.1
Smp_136530.1	Smp_136520.1
Smp_162910.1	Smp_192920.1
Smp_160260.1	Smp_160270.1
Smp_077400.1	Smp_077390.1
Smp_136580.1	Smp_026700.1
Smp_198750.1	Smp_097710.1
Smp_000640.1	Smp_000630.1
Smp_180190.1	Smp_133910.1
Smp_103330.1	Smp_103320.1
Smp_155580.1	Smp_155560.1
Smp_041680.1	Smp_144870.1
Smp_042230.1	Smp_145070.1
Smp_105070.1	Smp_105080.1
Smp_107240.1	Smp_180530.4
Smp_164650.1	Smp_078900.1
