# Supplementary material for: A Systematically Improved High Quality Genome and Transcriptome of the Human Blood Fluke Schistosoma mansoni
Source: PLoS Negl Trop Dis. 2012 Jan 10;6(1):e1455. doi: 10.1371/journal.pntd.0001455 (PMC3254664; doi:10.1371/journal.pntd.0001455)
Supplement: Table S3 — Differentially expressed genes in the cercariae vs. 3 hr schistosomula comparison, 3 hr vs. 24 hr schistosomula comparison and 24 hr schistosomula vs. adult comparison. Only significantly differentially expressed transcripts (adjusted p.value<0.01 – BH correction) are listed. (XLS) [file pntd.0001455.s012.xls]

## Sheet: Table S3
Table S3
Differentially expressed genes. Only significantly differentially expressed (adjusted p.value < 0.01 – BH correction) transcripts are listed here.
cercariae-3hr schistosomula				3hr vs. 24hr schistosomula				24hr schistosomula - adult
GeneDB_ID	log2FoldChange	adjusted p-value		GeneDB_ID	log2FoldChange	adjusted p-value		GeneDB_ID	log2FoldChange	adjusted p-value
Smp_000050.1	2.38508	5.7632e-06		Smp_000080.1	-2.38452	0.00025273		Smp_000080.1	2.38097	0.000553627
Smp_000090.1	-2.09541	0.000629249		Smp_000100.1	-2.11823	0.00109908		Smp_000160.1	-3.83591	4.73227e-05
Smp_000210.1	2.8447	2.28416e-06		Smp_000160.1	2.24319	0.000549834		Smp_000180.1	2.54532	0.00935109
Smp_000250.1	2.55793	6.28356e-05		Smp_000250.1	-2.74594	0.000398072		Smp_000210.1	-2.82035	0.00757492
Smp_000270.1	-3.18511	0.00272783		Smp_000340.1	-1.90064	0.00468753		Smp_000270.1	7.10877	2.31012e-18
Smp_000320.1	-1.94004	0.00167285		Smp_000690.1	-2.70913	0.000103963		Smp_000280.1	12.4779	1.18671e-31
Smp_000330.1	-4.70375	0.00172106		Smp_001080.1	-2.06633	0.00182161		Smp_000320.1	2.02888	0.00323393
Smp_000520.1	1.67981	0.00205982		Smp_001780.1	2.77903	1.98321e-05		Smp_000340.1	2.63733	0.000114263
Smp_000620.1	2.5712	2.66471e-06		Smp_002150.1	4.71408	1.11271e-12		Smp_000350.2	-32.272	4.60288e-06
Smp_000630.1	1.80988	0.00114007		Smp_002930.1	-3.28293	3.81083e-06		Smp_000390.1	36.4621	1.16722e-31
Smp_000690.1	3.41042	7.6828e-09		Smp_003270.1	-1.80191	0.00679956		Smp_000400.1	32.2667	6.06123e-13
Smp_000830.1	2.91904	3.84088e-07		Smp_003280.1	2.51068	0.000144188		Smp_000410.1	9.64764	9.07039e-19
Smp_000880.2	-2.04435	0.000771934		Smp_003440.1	2.05204	0.00295291		Smp_000420.1	11.9596	4.22217e-35
Smp_000900.1	3.59775	3.13932e-09		Smp_003760.1	-2.63793	4.74576e-05		Smp_000430.2	37.0173	3.8103e-34
Smp_000910.1	-2.71392	4.14775e-05		Smp_004510.1	2.09528	0.00656146		Smp_000550.1	4.66473	1.8766e-06
Smp_000950.1	2.09237	0.000163261		Smp_004940.1	-2.69367	2.51985e-05		Smp_000580.1	-32.142	7.65227e-06
Smp_001000.1	3.29754	7.67977e-10		Smp_005140.1	-1.94357	0.00429445		Smp_000610.1	-2.79011	0.00706658
Smp_001070.2	3.54359	1.13559e-10		Smp_005470.1	3.2696	1.51367e-05		Smp_000620.1	-2.79133	0.00502678
Smp_001080.1	-1.68813	0.00665406		Smp_005880.1	-3.39511	1.23113e-07		Smp_000755.1	-2.68699	0.00280794
Smp_001160.1	-2.6422	4.57294e-05		Smp_006390.1	-3.16435	7.4671e-07		Smp_000830.1	-5.78146	2.21671e-06
Smp_001520.1	2.86308	1.25356e-07		Smp_006560.1	-2.69304	2.51601e-05		Smp_000850.1	1.97234	0.00397284
Smp_001900.1	2.52168	5.53566e-06		Smp_006980.1	-2.29031	0.000476073		Smp_000880.2	2.48971	0.000215606
Smp_001950.1	2.19884	3.45578e-05		Smp_007270.1	-3.07581	1.4464e-06		Smp_000950.1	-33.4757	2.50051e-08
Smp_002150.1	2.72213	3.44442e-07		Smp_007300.1	-1.94031	0.00322398		Smp_001000.1	-2.83855	0.00194264
Smp_002510.1	-3.18076	2.12814e-07		Smp_007550.1	3.72096	8.50759e-09		Smp_001070.2	-4.42628	4.8028e-06
Smp_002640.1	-3.67142	4.30042e-09		Smp_007670.1	-1.92757	0.00381809		Smp_001080.1	3.6358	9.14116e-08
Smp_002930.1	-1.84093	0.00376293		Smp_007900.2	-1.75879	0.00845471		Smp_001095.1	-2.84822	0.00174014
Smp_003190.1	-2.94204	8.1391e-05		Smp_008070.1	-2.41208	0.000174778		Smp_001410.2	2.8216	2.60245e-05
Smp_003330.1	-2.28154	0.000988008		Smp_008370.1	-3.88811	0.000869616		Smp_001500.1	2.53284	0.000165218
Smp_003610.1	2.48719	1.41753e-05		Smp_009230.1	-29.9612	3.92914e-07		Smp_001520.1	-3.17126	0.000664188
Smp_003760.1	1.48911	0.00772457		Smp_009650.2	-1.74934	0.00882368		Smp_001640.1	2.90896	1.52834e-05
Smp_003770.1	-2.89922	1.8828e-06		Smp_010720.1	3.13204	3.62856e-05		Smp_001830.2	2.73076	4.60817e-05
Smp_003900.1	2.2659	2.82486e-05		Smp_010770.2	2.03038	0.00212191		Smp_001900.1	-32.9894	2.24638e-07
Smp_003930.1	-2.08086	0.00112644		Smp_011030.1	-1.95251	0.00444037		Smp_001950.1	-2.47314	0.00626991
Smp_003990.1	-2.17718	0.000325221		Smp_011220.1	-1.84054	0.00558508		Smp_002080.1	2.57386	0.000125623
Smp_004530.1	-2.75124	0.00548341		Smp_011680.3	2.12424	0.0010715		Smp_002100.1	2.05697	0.00262835
Smp_004550.1	-1.94585	0.00143165		Smp_011870.1	-3.07556	1.03014e-05		Smp_002350.1	-6.04436	6.05239e-08
Smp_004730.1	1.58813	0.00378033		Smp_012010.1	-1.93011	0.0033823		Smp_002600.2	3.90791	6.65617e-09
Smp_005160.1	1.91458	0.000338263		Smp_012380.1	3.05893	8.09617e-06		Smp_002740.1	1.9677	0.00406688
Smp_005290.1	-2.24017	0.000216548		Smp_012800.1	-2.32924	0.000434059		Smp_002880.2	2.42412	0.000315051
Smp_005320.1	-1.63392	0.00931367		Smp_013210.1	-2.82231	7.50075e-05		Smp_002930.1	3.04736	9.18288e-05
Smp_005470.1	27.9587	0.0017346		Smp_013950.1	2.15593	0.00101724		Smp_003230.1	4.22722	5.81465e-10
Smp_005640.1	1.67095	0.00265481		Smp_014290.3	-2.25351	0.000542227		Smp_003250.1	2.49732	0.000239885
Smp_005880.1	-1.83989	0.00258282		Smp_014840.1	2.48023	0.00061116		Smp_003280.1	-5.59666	4.42182e-06
Smp_006560.1	-3.77523	1.73417e-09		Smp_015980.1	-3.40057	1.49378e-07		Smp_003330.1	3.75802	7.24903e-08
Smp_007330.1	1.95032	0.00048298		Smp_016130.1	-1.88854	0.00493651		Smp_003610.1	3.98	4.42539e-09
Smp_007570.1	2.08307	0.00026547		Smp_016670.1	-2.37075	0.000278224		Smp_003700.1	1.84468	0.00736805
Smp_007670.1	1.66521	0.00233542		Smp_016750.1	1.92246	0.00826943		Smp_003900.1	-2.43235	0.008906
Smp_007690.1	1.84003	0.00453356		Smp_017450.1	-2.09547	0.00130206		Smp_003990.1	1.917	0.00505487
Smp_007950.1	29.2242	4.0504e-05		Smp_017730.1	2.18736	0.000725384		Smp_004060.1	2.1642	0.00168718
Smp_008070.1	-1.65678	0.00740623		Smp_018290.1	1.83994	0.00583767		Smp_004160.1	2.78154	0.000312873
Smp_008490.1	-3.23774	1.49156e-07		Smp_018510.1	-1.81145	0.00951108		Smp_004280.1	2.42704	0.000331744
Smp_009040.1	3.16297	1.67666e-08		Smp_018880.1	-6.91346	1.52621e-18		Smp_004420.1	3.56284	1.54309e-07
Smp_009580.1	3.33264	3.09976e-10		Smp_019060.1	-2.19091	0.000851384		Smp_004470.3	2.27992	0.000752175
Smp_009630.1	2.26871	3.05679e-05		Smp_019420.1	-3.59632	2.75021e-05		Smp_004550.1	1.84859	0.00728089
Smp_009650.2	-3.00883	7.94493e-07		Smp_019440.1	-2.28306	0.000429119		Smp_004730.1	-4.04161	2.41798e-05
Smp_009830.1	3.83186	1.91828e-08		Smp_019750.2	-2.23506	0.00054888		Smp_004820.1	3.62965	7.1993e-08
Smp_010000.1	-3.39297	0.0015153		Smp_020840.1	-3.16333	8.27018e-07		Smp_004940.1	3.88337	8.54986e-09
Smp_010370.1	-2.02927	0.00100219		Smp_021460.1	-2.06857	0.00320565		Smp_004980.1	1.87815	0.00637138
Smp_010450.1	-5.11356	0.000272728		Smp_022050.1	1.78385	0.0081974		Smp_005260.2	2.09804	0.00203941
Smp_010550.1	1.94767	0.000256855		Smp_022740.1	-3.19024	9.16489e-06		Smp_005290.1	1.98116	0.00371868
Smp_010660.1	3.59248	1.71124e-10		Smp_023010.1	-3.12534	2.83471e-06		Smp_005470.1	-31.2283	0.000287215
Smp_010670.1	2.27519	1.69779e-05		Smp_023840.1	-2.59769	5.4238e-05		Smp_006390.1	4.09148	1.44117e-09
Smp_010850.1	1.80296	0.0037151		Smp_024120.1	-2.19913	0.000681347		Smp_006560.1	2.12776	0.00179534
Smp_011030.1	-2.12305	0.000578153		Smp_025060.1	2.81973	2.16825e-05		Smp_006720.1	3.01119	8.22193e-06
Smp_011220.1	2.93058	2.65415e-08		Smp_025380.1	-3.80038	4.429e-09		Smp_006740.1	3.33714	6.27636e-07
Smp_011680.3	2.06719	0.000111686		Smp_025410.1	-2.13068	0.00130593		Smp_006760.1	2.37239	0.00111316
Smp_011870.1	2.46401	2.62519e-05		Smp_025860.1	-2.64478	3.56662e-05		Smp_006980.1	4.2259	6.21759e-10
Smp_012010.1	2.31365	1.1065e-05		Smp_026230.1	-1.79483	0.00714736		Smp_007010.1	-3.07984	0.00070192
Smp_012440.1	2.23829	2.24317e-05		Smp_026670.1	3.21317	9.30947e-07		Smp_007270.1	3.16096	2.48127e-06
Smp_012560.1	3.59513	0.00338817		Smp_027920.1	-1.94815	0.00307201		Smp_007300.1	3.37917	4.61621e-07
Smp_012810.1	-2.65636	1.38269e-05		Smp_029150.1	-2.14883	0.00096889		Smp_007450.2	1.83553	0.00774841
Smp_013080.1	-2.61952	2.40269e-05		Smp_029820.1	-3.02677	2.19328e-06		Smp_007570.1	-3.21759	0.00512965
Smp_013210.1	2.90333	1.21748e-06		Smp_029930.1	-4.12742	5.40316e-09		Smp_007640.1	2.48118	0.000225119
Smp_013600.1	1.92826	0.000852183		Smp_030260.1	-2.45481	0.000232542		Smp_007650.1	2.45836	0.000265545
Smp_014060.1	1.96997	0.000323794		Smp_030440.1	-2.43018	0.00152228		Smp_007760.1	5.42956	9.77792e-15
Smp_014260.1	2.40325	1.20852e-05		Smp_030500.2	-3.57975	2.56408e-08		Smp_007900.2	3.38547	4.4103e-07
Smp_014290.3	-2.05121	0.000759963		Smp_031180.1	4.27552	8.03343e-11		Smp_007950.1	-30.5222	0.000872001
Smp_014430.1	2.89697	0.0065928		Smp_031190.1	1.8438	0.0055976		Smp_008070.1	3.15342	2.49514e-06
Smp_014610.1	2.35468	2.32143e-05		Smp_031310.1	-1.77702	0.00774776		Smp_008310.1	2.19921	0.00117831
Smp_014840.1	-2.73028	6.96723e-05		Smp_032790.1	-1.76383	0.00868344		Smp_008360.1	2.02213	0.00300222
Smp_015030.1	1.84585	0.00155702		Smp_032950.1	-2.78759	1.7808e-05		Smp_008370.1	4.05666	0.00287571
Smp_015630.1	2.17001	4.57294e-05		Smp_032970.1	-2.80102	1.187e-05		Smp_008430.1	2.27976	0.000754576
Smp_015670.1	1.75437	0.0014169		Smp_032980.1	-6.1691	1.14085e-16		Smp_008440.1	3.15432	3.70688e-06
Smp_015820.1	1.56988	0.0051406		Smp_032990.1	-8.13026	2.38586e-27		Smp_008470.1	1.89994	0.00554538
Smp_015980.1	-2.6996	8.70069e-06		Smp_033000.1	-9.1281	5.08696e-32		Smp_008490.1	3.64476	5.94972e-08
Smp_016490.1	1.46853	0.00970187		Smp_033010.1	-2.7146	3.6038e-05		Smp_008610.1	3.24403	1.3579e-06
Smp_016730.1	-3.56957	9.62832e-09		Smp_033400.1	-5.07604	4.46003e-14		Smp_008660.3	3.04571	5.33955e-06
Smp_016750.1	2.75915	0.000978777		Smp_033610.1	-2.12479	0.00109048		Smp_008850.1	-2.88164	0.00276701
Smp_017350.1	1.61368	0.00485621		Smp_033930.1	-3.36915	1.75345e-07		Smp_008910.1	-31.409	0.000121182
Smp_017830.3	-2.18956	0.000313462		Smp_034100.1	-1.84254	0.00555304		Smp_009230.1	38.8151	2.68931e-42
Smp_017870.1	-2.23387	0.00062301		Smp_034550.1	-2.18272	0.000748413		Smp_009300.1	-3.89217	3.04014e-05
Smp_018020.1	-1.71629	0.00541942		Smp_035260.3	3.62736	1.96718e-08		Smp_009320.1	1.98408	0.00381658
Smp_018500.1	1.55554	0.00926873		Smp_035290.1	-3.65309	3.8842e-07		Smp_009390.2	2.77083	4.35236e-05
Smp_018680.1	-2.20963	0.000272728		Smp_035550.1	-2.94582	1.62616e-05		Smp_009600.1	1.84506	0.0080971
Smp_018800.1	3.55737	1.03955e-07		Smp_035790.1	-2.23466	0.000559901		Smp_009630.1	-5.03781	2.81984e-06
Smp_018880.1	-3.21952	1.77415e-07		Smp_035800.1	-2.58426	5.56438e-05		Smp_009650.2	2.81569	2.60055e-05
Smp_019640.1	-2.32952	0.000119481		Smp_036470.1	3.14251	1.02834e-06		Smp_010000.1	3.23819	0.00199277
Smp_019730.1	-1.8785	0.00209833		Smp_036940.1	-2.06388	0.00193987		Smp_010160.1	1.98865	0.00362302
Smp_019750.2	-2.81741	3.42759e-06		Smp_037780.1	2.22148	0.000644981		Smp_010370.1	5.37799	1.91662e-14
Smp_019950.1	-1.75005	0.00452124		Smp_038440.1	-1.99545	0.0023806		Smp_010400.1	2.7245	5.82575e-05
Smp_020070.1	-2.5656	2.63383e-05		Smp_038530.1	-2.5704	5.83478e-05		Smp_010450.1	3.24465	0.000215977
Smp_020550.1	-4.0289	2.44427e-10		Smp_038680.1	-2.82965	1.12181e-05		Smp_010550.1	-5.3438	4.30159e-08
Smp_021190.1	2.37275	1.50348e-05		Smp_038960.1	2.25481	0.000476073		Smp_010660.1	-34.3815	3.85559e-10
Smp_021260.1	2.83143	4.05022e-07		Smp_041210.1	31.2717	1.37144e-10		Smp_010670.1	-4.3654	3.98461e-06
Smp_021460.1	1.65856	0.00615247		Smp_041540.1	-5.91684	1.71289e-10		Smp_010710.1	2.23975	0.000940347
Smp_021730.2	-2.46618	4.53419e-05		Smp_041650.1	-2.73304	2.02763e-05		Smp_010720.1	-4.98403	0.000383838
Smp_021790.1	-3.58595	3.79651e-07		Smp_041700.1	1.81662	0.00724955		Smp_010850.1	4.97898	5.19182e-12
Smp_022400.1	-1.98588	0.00108623		Smp_042120.1	-1.80927	0.00780755		Smp_011100.1	4.7134	9.32709e-10
Smp_022430.1	-3.64667	4.94887e-09		Smp_042160.2	-3.29194	2.6916e-07		Smp_011220.1	-2.56336	0.00506012
Smp_022610.1	2.86378	3.95281e-05		Smp_042400.1	2.21134	0.000709527		Smp_011270.2	1.99239	0.0034628
Smp_022740.1	1.60877	0.0079664		Smp_043030.1	-2.01982	0.00200586		Smp_011430.1	-3.43517	0.00027818
Smp_022760.1	-2.63594	6.56882e-05		Smp_043120.1	-2.23598	0.000537523		Smp_011560.1	1.85181	0.00712343
Smp_023010.1	-2.53333	3.56637e-05		Smp_043360.1	-2.0719	0.0052324		Smp_011720.1	3.04574	5.83668e-06
Smp_023710.1	1.76471	0.00818221		Smp_043920.1	2.3304	0.00250719		Smp_011870.1	5.19183	1.32367e-12
Smp_024070.1	-1.72908	0.00565825		Smp_044560.1	-2.22824	0.00059583		Smp_011990.1	3.50152	2.31863e-07
Smp_024290.1	2.88973	1.09924e-07		Smp_044800.1	2.49126	0.000231766		Smp_012000.1	-32.1546	6.98181e-06
Smp_024450.1	1.53856	0.00511207		Smp_044870.1	-1.86995	0.004929		Smp_012010.1	-3.11997	0.000562501
Smp_024860.1	2.83055	1.58398e-07		Smp_045200.1	3.99101	7.79468e-10		Smp_012050.1	3.25255	1.87113e-06
Smp_025030.1	1.48872	0.00734729		Smp_045490.1	-2.38992	0.000476073		Smp_012070.1	2.43472	0.000314451
Smp_025620.1	-2.17664	0.000448663		Smp_045500.1	-2.43938	0.000151697		Smp_012560.1	2.79044	0.000675598
Smp_025890.1	2.32243	1.75399e-05		Smp_046100.1	-2.28879	0.000431933		Smp_012750.1	2.3868	0.000397886
Smp_026190.1	-1.76525	0.00412136		Smp_046640.1	2.71095	4.16614e-05		Smp_012800.1	5.06297	4.13179e-13
Smp_026440.1	-3.84394	2.84882e-07		Smp_046650.1	3.55763	4.45214e-05		Smp_012810.1	3.24737	1.86152e-06
Smp_026810.1	2.09208	0.000123717		Smp_047060.1	-1.8527	0.00597346		Smp_012920.1	-2.76375	0.00935945
Smp_026820.1	-2.87517	5.32571e-06		Smp_047460.1	2.70818	2.4182e-05		Smp_012930.1	2.23978	0.000943492
Smp_027360.1	-2.3349	0.000138478		Smp_047660.1	2.55102	9.83515e-05		Smp_013040.1	3.30071	8.28734e-07
Smp_027430.1	-3.25629	1.55932e-07		Smp_047870.2	2.12539	0.00111068		Smp_013200.2	2.20725	0.00110835
Smp_028080.1	1.5052	0.00625722		Smp_048050.1	-28.5799	0.000864164		Smp_013440.1	3.03261	6.78419e-06
Smp_028210.1	-3.71593	9.62832e-09		Smp_048060.1	-29.5577	5.32201e-06		Smp_013540.1	5.52485	2.97462e-12
Smp_028870.1	2.17569	7.5762e-05		Smp_048380.1	3.65622	2.81581e-07		Smp_013600.1	-31.74	3.89313e-05
Smp_029930.1	-2.38209	9.27257e-05		Smp_049230.1	-4.96117	4.37881e-10		Smp_013860.1	3.95654	5.17062e-09
Smp_030050.1	2.36585	0.00216939		Smp_049250.1	-2.82262	9.70559e-06		Smp_014260.1	-6.30295	2.04266e-06
Smp_030260.1	-2.29684	0.000186996		Smp_049270.1	2.36728	0.000232542		Smp_014290.3	2.90588	1.68272e-05
Smp_030300.2	-2.10756	0.000507345		Smp_049300.2	-2.7209	0.000175331		Smp_014570.1	2.32601	0.000571898
Smp_030500.2	-3.13242	2.99326e-07		Smp_050390.1	1.98884	0.00296555		Smp_014610.1	8.07364	1.55115e-26
Smp_030730.1	1.70681	0.00156382		Smp_050520.1	2.03497	0.00186263		Smp_014650.1	1.93947	0.00454999
Smp_031180.1	4.82407	1.76316e-11		Smp_051110.1	-2.64307	4.38595e-05		Smp_014820.1	1.84813	0.00786563
Smp_031350.1	1.91938	0.000444168		Smp_051120.1	-1.9636	0.00427683		Smp_014840.1	2.52704	0.000238183
Smp_031430.1	3.42852	1.65903e-08		Smp_051390.1	1.81229	0.00668157		Smp_015630.1	-4.87308	6.1171e-07
Smp_031680.1	1.91167	0.00120646		Smp_051670.1	-2.25552	0.0010827		Smp_015760.1	-3.99705	0.00140841
Smp_032120.1	2.44251	0.000166744		Smp_052230.1	-2.47081	0.000120355		Smp_015820.1	-32.4616	1.82748e-06
Smp_032280.1	2.79296	1.0306e-07		Smp_052880.1	-2.13918	0.00126426		Smp_015860.1	2.49777	0.000229229
Smp_032420.1	2.03644	0.00020272		Smp_052910.1	-1.81492	0.00630501		Smp_015980.1	4.17381	9.6693e-10
Smp_032740.1	2.97142	2.26923e-07		Smp_052990.1	2.11887	0.00159306		Smp_016130.1	2.1158	0.00240665
Smp_032980.1	-3.88175	8.00487e-10		Smp_053390.1	-1.90823	0.00386297		Smp_016230.1	-2.99655	0.00182034
Smp_033000.1	-2.02623	0.000847799		Smp_053700.1	-4.00272	1.15494e-09		Smp_016240.1	3.3478	3.16491e-06
Smp_033040.1	3.63162	8.21345e-11		Smp_054160.1	-1.98149	0.0025105		Smp_016490.1	3.69654	3.84438e-08
Smp_033400.1	-3.0402	6.2491e-07		Smp_054470.1	-2.32726	0.000807353		Smp_016630.1	-2.60923	0.00415951
Smp_033440.1	28.1824	0.00101927		Smp_054560.1	-2.01921	0.00213064		Smp_016670.1	3.31879	1.04317e-06
Smp_033530.3	-1.91289	0.00170389		Smp_054620.1	1.9319	0.00918466		Smp_016750.1	-4.12307	0.00153369
Smp_033550.1	-2.44683	5.34195e-05		Smp_055210.1	-1.83441	0.00571803		Smp_016780.1	3.46936	2.59135e-07
Smp_033610.1	-2.29104	0.000154078		Smp_055740.1	-3.04884	0.00553502		Smp_017020.1	-31.2003	0.000265545
Smp_033670.5	-1.68932	0.00619849		Smp_056460.6	-2.91192	0.00010704		Smp_017280.1	1.91314	0.00517987
Smp_034030.1	3.52987	1.26861e-09		Smp_056680.3	-2.55972	0.00017309		Smp_017450.1	3.85884	1.02114e-08
Smp_034080.1	1.49493	0.00750753		Smp_056970.3	-1.98884	0.00238694		Smp_017620.1	5.97172	2.90241e-05
Smp_034500.1	2.25525	2.09164e-05		Smp_057060.1	-2.10698	0.00119425		Smp_017720.1	-2.98121	0.00441045
Smp_034550.1	-3.11034	3.56516e-07		Smp_057790.1	-3.17658	8.97827e-07		Smp_017860.1	1.97715	0.00803098
Smp_034660.1	1.76699	0.00103182		Smp_058160.1	-3.98683	1.09863e-06		Smp_017990.1	2.98056	1.18353e-05
Smp_034860.1	2.14147	6.78273e-05		Smp_058480.1	1.95125	0.00307201		Smp_018020.1	2.74467	4.36206e-05
Smp_035040.1	2.68747	5.93453e-05		Smp_058690.1	-2.37334	0.000226873		Smp_018310.1	1.99792	0.00406688
Smp_035220.1	-2.16649	0.000418414		Smp_058700.1	-5.0618	2.0884e-13		Smp_018590.1	-4.60159	1.76655e-05
Smp_035270.2	-3.14768	2.72449e-07		Smp_058970.1	-2.79183	2.51985e-05		Smp_018690.1	-3.77089	0.000758073
Smp_035290.1	-2.54915	3.70392e-05		Smp_059930.1	-4.3529	4.87079e-11		Smp_018880.1	5.2896	9.32727e-11
Smp_035300.1	1.58729	0.0041871		Smp_059980.1	-3.78612	4.54124e-09		Smp_018890.1	2.27692	0.000751471
Smp_036020.1	1.4882	0.00701221		Smp_060030.1	3.40428	3.34031e-07		Smp_018940.1	4.03956	4.60817e-05
Smp_036250.2	-3.25482	1.17059e-07		Smp_060080.1	-2.08691	0.00136244		Smp_019030.1	2.53622	0.000160278
Smp_036470.1	-1.74202	0.00533072		Smp_060760.1	-5.26772	3.52842e-13		Smp_019050.1	2.3106	0.000747783
Smp_036660.1	-1.9386	0.00721548		Smp_060910.1	-3.47825	7.54255e-08		Smp_019060.1	4.80296	3.48589e-12
Smp_036940.1	-1.98614	0.00121405		Smp_061560.1	-2.24644	0.000768891		Smp_019190.1	1.94456	0.00445403
Smp_037120.1	-2.12835	0.000480663		Smp_061870.1	-1.77398	0.00785243		Smp_019280.1	2.49203	0.000260634
Smp_037610.1	1.68622	0.00219259		Smp_061940.1	-3.752	6.02929e-09		Smp_019310.1	4.83209	2.84247e-11
Smp_038100.1	-2.24023	0.000214408		Smp_062070.1	2.42031	0.000174266		Smp_019350.1	6.15586	5.74114e-18
Smp_038410.1	3.39173	3.88269e-09		Smp_062080.1	-4.55964	4.76317e-12		Smp_019420.1	7.0295	3.71592e-16
Smp_038530.1	-2.16309	0.00035486		Smp_062400.1	2.69274	0.000174778		Smp_019440.1	3.64537	6.36534e-08
Smp_038950.1	-1.80262	0.00324541		Smp_062620.2	2.54745	0.000198369		Smp_019610.1	1.98646	0.00390858
Smp_039340.1	2.22874	2.77832e-05		Smp_062900.1	-2.39325	0.000426482		Smp_019640.1	2.00698	0.00332052
Smp_039590.1	5.20321	5.72042e-18		Smp_063090.1	-1.96955	0.00271626		Smp_019730.1	2.8715	1.81845e-05
Smp_039620.1	2.03828	0.000148577		Smp_063180.1	1.74027	0.00933491		Smp_019750.2	2.72389	4.85473e-05
Smp_039980.1	-2.00638	0.00104594		Smp_063300.1	-2.72413	2.07614e-05		Smp_020070.1	2.64394	8.60448e-05
Smp_040080.1	1.52355	0.00556774		Smp_063520.1	-2.32852	0.00468452		Smp_020540.1	4.72257	1.75778e-11
Smp_040550.1	-2.90106	1.98245e-06		Smp_063530.1	2.15991	0.00106121		Smp_020550.1	1.83418	0.00787329
Smp_041460.1	2.04585	0.00011598		Smp_064330.1	-2.70126	3.37046e-05		Smp_020770.1	2.15605	0.00152066
Smp_041540.1	3.62372	9.40702e-08		Smp_064460.1	-3.01311	9.72547e-06		Smp_020840.1	1.8439	0.00837054
Smp_042020.1	2.02508	0.000137901		Smp_065210.2	3.01356	3.87779e-06		Smp_021190.1	-5.18516	9.51401e-07
Smp_042150.1	2.50643	2.03837e-06		Smp_065280.1	-2.32714	0.000331115		Smp_021260.1	-3.8148	0.000271712
Smp_042160.2	-1.84815	0.00246026		Smp_065370.2	1.87023	0.00513079		Smp_021730.2	2.04453	0.00267164
Smp_042440.1	-2.91149	2.33881e-06		Smp_066590.1	-3.25227	4.61561e-07		Smp_021790.1	2.25374	0.00193374
Smp_042690.1	-1.85759	0.00237701		Smp_066940.1	-1.92369	0.00375801		Smp_022050.1	-2.71218	0.00357186
Smp_042700.1	2.22861	0.00383933		Smp_066990.1	-2.62773	3.96851e-05		Smp_022290.1	-31.4402	0.000105079
Smp_042990.2	1.62215	0.00293608		Smp_067430.1	-2.80773	1.72719e-05		Smp_022340.1	2.52746	0.000173704
Smp_043820.1	1.97812	0.000697287		Smp_067490.1	-1.80227	0.00679956		Smp_022400.1	2.31129	0.000617294
Smp_043910.1	-4.54451	8.46791e-05		Smp_067800.1	-3.20277	5.13149e-07		Smp_022480.1	-29.9357	0.00636963
Smp_044870.1	1.86318	0.000547419		Smp_068350.1	2.28192	0.000718285		Smp_022540.1	2.01702	0.00310685
Smp_045200.1	3.11771	2.92249e-08		Smp_068530.1	3.45345	8.55828e-08		Smp_022560.2	1.91744	0.00508394
Smp_045220.1	-1.63947	0.00811676		Smp_068720.1	2.33377	0.000292957		Smp_022730.1	3.14193	2.78619e-06
Smp_045260.1	-2.08387	0.000599328		Smp_069120.1	4.07683	1.69886e-07		Smp_022760.1	2.63678	0.000369616
Smp_045640.1	3.74981	1.81513e-09		Smp_069890.1	-2.64495	0.000107584		Smp_022810.3	2.14444	0.00160274
Smp_046360.1	2.77817	1.26221e-07		Smp_070020.1	3.68304	1.0749e-08		Smp_023010.1	4.96515	2.41177e-12
Smp_046410.1	-2.07687	0.00128858		Smp_070100.1	-3.62329	5.81887e-08		Smp_023160.1	1.95007	0.00444585
Smp_046640.1	2.52014	0.000443616		Smp_070710.1	1.86795	0.00516919		Smp_023570.1	-3.40792	0.00285425
Smp_046780.1	-1.93286	0.001674		Smp_071000.1	-2.4913	0.000114897		Smp_023700.1	2.10705	0.00202671
Smp_047060.1	-2.1444	0.000434416		Smp_071390.1	-1.77627	0.00780755		Smp_023840.1	3.3645	6.25726e-07
Smp_047180.1	-4.49512	3.95091e-07		Smp_071590.1	1.85063	0.00616878		Smp_023940.1	-3.33801	0.00025121
Smp_047240.1	2.48096	0.000159928		Smp_072100.1	-6.23164	1.40705e-11		Smp_024010.1	-32.4398	2.13405e-06
Smp_047370.1	-2.23561	0.000222639		Smp_072110.3	-2.83036	9.15451e-06		Smp_024070.1	-2.5714	0.0065245
Smp_047550.1	-2.8711	6.29216e-06		Smp_072210.1	-2.41665	0.000171262		Smp_024110.1	2.05444	0.00252452
Smp_047660.1	2.32564	5.58971e-05		Smp_072450.1	3.10021	8.98607e-06		Smp_024120.1	3.47931	2.17214e-07
Smp_048030.1	-2.34944	0.000305487		Smp_073790.1	-2.50398	9.55084e-05		Smp_024180.1	7.17012	1.35104e-20
Smp_048060.1	29.5577	2.92704e-06		Smp_073890.1	2.41418	0.000200787		Smp_024290.1	-3.61318	0.000160128
Smp_048540.1	2.21328	3.70392e-05		Smp_074140.1	-2.00787	0.002165		Smp_024450.1	-2.50733	0.00537052
Smp_048560.1	2.16596	4.27005e-05		Smp_074390.1	1.91493	0.00748335		Smp_024490.1	2.36905	0.000445056
Smp_048690.1	-1.94666	0.00236343		Smp_074460.1	3.25223	1.09776e-06		Smp_024590.1	2.25563	0.000873418
Smp_048880.1	-2.07783	0.000652541		Smp_074570.1	-2.18196	0.000748413		Smp_024810.1	-3.6588	9.3047e-05
Smp_049230.1	-2.96578	2.08469e-06		Smp_074590.1	-2.22708	0.000598874		Smp_024870.1	3.0363	9.73572e-06
Smp_049300.2	1.83887	0.00265623		Smp_074610.1	-3.07292	3.89819e-06		Smp_025410.1	2.78386	4.61779e-05
Smp_049580.1	2.19726	3.48674e-05		Smp_074830.1	2.1488	0.00340755		Smp_025690.1	2.22415	0.00148539
Smp_049850.2	4.0949	0.000129414		Smp_075280.3	1.79789	0.00703761		Smp_025830.1	4.12549	5.58683e-09
Smp_050220.1	-1.99497	0.00103182		Smp_075330.1	-1.96618	0.00343109		Smp_025860.1	4.58114	1.84222e-11
Smp_050250.1	1.66687	0.00214785		Smp_075350.1	-1.8537	0.00515282		Smp_026160.2	2.36719	0.000445243
Smp_050830.1	-1.72591	0.0050464		Smp_075370.1	2.84502	8.70112e-06		Smp_026340.1	1.8194	0.00919333
Smp_051060.1	2.51252	3.74231e-05		Smp_075380.1	-3.15657	6.60481e-06		Smp_026400.1	4.65438	3.91944e-11
Smp_051120.1	2.29736	4.58192e-05		Smp_075430.1	-4.83701	1.08447e-12		Smp_026560.2	2.03285	0.00282128
Smp_051220.1	1.83898	0.00310868		Smp_075500.1	-4.60106	4.18266e-09		Smp_026570.1	-2.97203	0.00109562
Smp_051400.1	1.71251	0.0067678		Smp_076010.2	-2.94286	4.23749e-06		Smp_026670.1	-4.64526	7.33531e-06
Smp_051500.1	2.37106	2.20136e-05		Smp_077090.1	-1.80054	0.00685222		Smp_026810.1	-2.64063	0.0082847
Smp_051510.1	1.51908	0.00565221		Smp_077330.1	3.21026	9.37092e-07		Smp_026920.1	-31.253	0.000265518
Smp_051580.1	1.69218	0.00266784		Smp_077390.1	-3.27499	3.57584e-07		Smp_027250.1	1.91078	0.0056005
Smp_051670.1	-1.68512	0.00816254		Smp_077690.1	-2.34111	0.00154315		Smp_027340.1	2.89826	1.51701e-05
Smp_052060.1	-2.4415	5.38271e-05		Smp_077720.1	1.92721	0.00342962		Smp_027360.1	2.86676	3.04166e-05
Smp_052290.1	2.05574	0.000116205		Smp_077850.1	2.41516	0.000177014		Smp_027370.1	2.51227	0.000192885
Smp_053120.1	1.61806	0.00462975		Smp_078590.1	-2.29412	0.00272501		Smp_027480.1	2.09867	0.00205309
Smp_053420.1	2.61919	6.00679e-07		Smp_078640.1	-1.95739	0.00316097		Smp_027990.1	-37.0746	9.52964e-16
Smp_053700.1	-3.47522	2.07339e-08		Smp_078690.1	-1.87962	0.00449668		Smp_028100.1	2.28317	0.000732309
Smp_054160.1	-2.23292	0.00022489		Smp_079220.1	-1.93399	0.00330901		Smp_028190.1	1.92877	0.00495333
Smp_054410.1	-1.61558	0.0095291		Smp_079230.1	-2.41964	0.000177014		Smp_028210.1	2.69662	0.000186393
Smp_054470.1	-4.17461	1.22161e-10		Smp_079270.1	-2.49682	0.000113353		Smp_028410.1	2.94448	1.51733e-05
Smp_054560.1	-1.73555	0.00487225		Smp_079420.2	1.79531	0.00752711		Smp_028430.1	2.42079	0.000394145
Smp_055100.1	4.32985	4.20371e-14		Smp_079710.1	-2.87878	8.7737e-06		Smp_028450.1	-30.2969	0.00224447
Smp_055210.1	-1.92236	0.00160847		Smp_079960.1	-2.56587	8.87397e-05		Smp_028670.1	4.58388	2.38829e-11
Smp_055640.1	1.71493	0.00183505		Smp_079970.1	-3.85347	1.24481e-08		Smp_028800.1	4.06786	1.86824e-06
Smp_055810.1	2.67966	1.46892e-06		Smp_080360.1	-3.53606	8.09885e-06		Smp_028870.1	2.36874	0.000462224
Smp_056560.1	4.28685	6.00385e-09		Smp_080620.1	2.35791	0.000276301		Smp_028930.1	-2.57684	0.0053995
Smp_056990.1	2.0156	0.000150556		Smp_081250.1	3.1658	8.69438e-07		Smp_028990.2	2.19494	0.00120751
Smp_057060.1	-3.97878	3.23448e-10		Smp_081420.1	1.92561	0.00615614		Smp_029100.1	2.47337	0.00027235
Smp_057090.1	-3.0529	1.46892e-06		Smp_081920.1	28.5829	0.000476073		Smp_029150.1	3.0647	5.11391e-06
Smp_057580.1	-3.80819	2.19015e-05		Smp_082240.1	-1.95683	0.00292722		Smp_029470.1	2.87972	1.83817e-05
Smp_057590.1	1.53188	0.00605215		Smp_082420.1	-3.35861	3.27469e-07		Smp_029780.1	3.69309	2.38389e-07
Smp_057790.1	-4.04811	1.98958e-10		Smp_082430.1	-9.66412	2.69185e-32		Smp_029790.1	2.92433	0.00027235
Smp_057950.1	3.18921	2.68472e-09		Smp_082690.1	3.57528	4.16866e-07		Smp_029820.1	4.8171	2.1821e-12
Smp_058160.1	30.9565	1.76316e-11		Smp_083220.1	1.7743	0.00830853		Smp_030180.1	2.72464	6.51809e-05
Smp_058190.1	-1.76842	0.00512899		Smp_083430.1	1.81476	0.00942709		Smp_030260.1	4.16763	1.97072e-09
Smp_058200.1	2.32442	0.000697287		Smp_083580.1	-2.16995	0.00843971		Smp_030290.1	3.01751	6.99122e-06
Smp_058270.1	2.21391	3.25591e-05		Smp_083720.1	-2.7686	1.44753e-05		Smp_030370.1	1.88644	0.00584832
Smp_058380.1	-2.76129	8.67689e-06		Smp_083730.1	2.05355	0.00164307		Smp_030440.1	5.70515	1.05375e-13
Smp_058480.1	1.57755	0.00453356		Smp_083880.1	1.86769	0.00533834		Smp_030500.2	2.88248	1.65737e-05
Smp_058670.1	3.25168	2.10466e-09		Smp_084330.1	-5.70461	4.03462e-11		Smp_030830.2	1.91759	0.00504336
Smp_058700.1	-2.10042	0.000557743		Smp_084460.1	-1.84607	0.0054598		Smp_031180.1	-4.65092	1.86824e-06
Smp_059480.1	2.94327	2.42619e-08		Smp_084780.1	2.0565	0.00262691		Smp_031220.1	-2.78754	0.0034341
Smp_059490.1	4.03476	8.00626e-05		Smp_084950.1	2.20624	0.00723249		Smp_031310.1	2.89785	1.49532e-05
Smp_059530.2	1.55596	0.00443645		Smp_085410.1	-2.15384	0.000897686		Smp_031430.1	-4.51137	2.47676e-05
Smp_059800.1	-2.45059	5.16927e-05		Smp_087250.1	-4.14318	1.90802e-10		Smp_031530.1	-3.96809	4.77992e-05
Smp_059930.1	-3.45309	2.42619e-08		Smp_087550.1	-2.17725	0.000825902		Smp_031590.1	1.96033	0.00425921
Smp_060760.1	3.23441	4.75046e-09		Smp_087940.1	-3.24369	3.88861e-07		Smp_031680.1	-2.76874	0.00431633
Smp_061870.1	-2.74113	6.08322e-06		Smp_088090.1	-2.75117	7.34932e-05		Smp_031770.8	1.8739	0.00624561
Smp_061940.1	-2.79329	4.08295e-06		Smp_088570.1	2.99757	0.00553502		Smp_032060.1	1.89895	0.0057094
Smp_061980.1	-3.77809	0.00010359		Smp_088610.1	-30.8886	3.91827e-10		Smp_032180.1	1.85734	0.00675887
Smp_062240.1	4.53698	0.00116484		Smp_088950.1	2.50217	9.77902e-05		Smp_032320.6	1.85482	0.00684774
Smp_062560.1	2.03118	0.000866132		Smp_088990.1	2.05284	0.00201263		Smp_032490.1	-2.53641	0.00602788
Smp_062760.1	2.78162	2.57735e-07		Smp_089570.1	-2.24348	0.000586518		Smp_032740.1	-5.28625	1.62737e-05
Smp_063060.1	3.7943	2.26923e-07		Smp_089780.1	2.20241	0.00476656		Smp_032750.1	-33.4436	2.73444e-08
Smp_063090.1	-2.26913	0.000176268		Smp_089860.1	-4.53446	7.26374e-12		Smp_032760.1	1.90878	0.00534337
Smp_063520.1	3.85733	2.70938e-05		Smp_090790.1	-1.78544	0.00841235		Smp_032790.1	2.18695	0.00138157
Smp_064190.1	1.54824	0.00486029		Smp_091170.1	-2.31312	0.0004136		Smp_032950.1	5.82009	2.5301e-16
Smp_064330.1	-1.99759	0.00110735		Smp_091230.1	-2.63392	4.71173e-05		Smp_032970.1	-3.48509	0.000263183
Smp_065000.1	1.97268	0.000243948		Smp_091300.1	-2.66092	7.70101e-05		Smp_033000.1	3.85588	1.38975e-08
Smp_065280.1	-1.72941	0.00508586		Smp_091460.1	-4.57528	4.11412e-12		Smp_033040.1	2.17558	0.00136752
Smp_065370.2	3.0179	1.0306e-07		Smp_093320.1	-2.18205	0.00102279		Smp_033140.1	1.95479	0.00438227
Smp_066010.2	-1.62316	0.00964408		Smp_093710.1	3.25873	1.09863e-06		Smp_033150.1	1.87228	0.0072448
Smp_066740.1	-1.63796	0.00850051		Smp_093790.1	3.46824	9.37092e-07		Smp_033200.1	-3.73345	0.000373554
Smp_066830.1	2.10807	8.35747e-05		Smp_093850.1	-1.79506	0.00732128		Smp_033250.1	6.61602	3.4165e-14
Smp_067430.1	3.62503	7.67405e-11		Smp_094380.1	1.75762	0.00867252		Smp_033400.1	4.22903	4.62856e-10
Smp_067500.1	4.48745	5.80927e-12		Smp_094560.1	3.16151	1.04086e-06		Smp_033540.1	1.9727	0.0038912
Smp_067520.1	1.77039	0.00100513		Smp_094680.1	-3.53152	1.07969e-07		Smp_033550.1	2.47872	0.000236206
Smp_068180.1	2.64289	0.000752533		Smp_094980.1	-2.17059	0.00806004		Smp_033610.1	2.8201	2.64991e-05
Smp_068230.1	1.57249	0.00406013		Smp_095350.1	-4.9288	0.0015534		Smp_033670.5	2.21341	0.00108493
Smp_068240.1	2.49451	3.50105e-06		Smp_095480.1	-4.45361	2.38975e-06		Smp_034030.1	-3.63146	0.000426449
Smp_068530.1	1.96352	0.000399066		Smp_095500.1	-2.96054	0.000356536		Smp_034080.1	-2.93713	0.00150218
Smp_068680.1	2.97801	8.48816e-08		Smp_095520.1	1.89152	0.00441281		Smp_034210.1	-2.34098	0.00943302
Smp_069240.1	1.89188	0.000435942		Smp_095980.1	-30.8227	6.0463e-10		Smp_034410.3	3.50555	1.73646e-07
Smp_069720.1	2.49732	6.0514e-06		Smp_096390.1	-2.23972	0.000572321		Smp_034420.3	2.51383	0.000184577
Smp_069770.1	-2.32215	0.000127604		Smp_096420.1	2.66772	0.000131873		Smp_034550.1	2.32537	0.000575401
Smp_070100.1	-1.79178	0.00374503		Smp_096520.1	2.31562	0.000763941		Smp_034680.1	-3.70068	0.000439825
Smp_070360.1	-4.38704	0.000258568		Smp_096830.1	-2.78255	4.82234e-05		Smp_034860.1	-7.02316	8.62452e-09
Smp_070380.1	2.58119	9.20268e-07		Smp_097470.1	-2.20307	0.0023806		Smp_035010.1	2.10029	0.00224447
Smp_070540.1	2.49626	5.00143e-05		Smp_097750.1	-2.07698	0.00143865		Smp_035270.2	3.08916	4.01303e-06
Smp_071390.1	-3.34294	5.82241e-08		Smp_098740.1	-2.33553	0.000438687		Smp_035410.1	1.9355	0.00475359
Smp_071520.1	-3.60412	9.62832e-09		Smp_099150.1	-1.83787	0.00558508		Smp_035480.1	2.21829	0.00106035
Smp_071590.1	4.40417	1.06821e-08		Smp_099440.1	1.97858	0.00297406		Smp_035500.1	2.2238	0.0025447
Smp_072100.1	2.99405	4.51123e-07		Smp_099640.1	2.18363	0.00209875		Smp_035560.2	3.78203	1.92828e-08
Smp_072140.1	-1.67305	0.0067678		Smp_100040.2	-1.9378	0.00330901		Smp_035640.1	-6.01729	7.82532e-07
Smp_072190.1	2.18742	3.65864e-05		Smp_100360.1	-2.03609	0.00826692		Smp_035650.1	-6.93205	3.51869e-10
Smp_072330.1	3.7731	1.76138e-12		Smp_102210.1	2.71561	2.94536e-05		Smp_035790.1	3.87801	8.80706e-09
Smp_073280.1	2.10594	8.77713e-05		Smp_102510.1	-1.90011	0.00412701		Smp_035800.1	4.14757	9.11611e-10
Smp_073490.1	1.46326	0.0090619		Smp_102670.1	-7.66193	2.15676e-17		Smp_036020.1	-4.86951	4.4629e-07
Smp_073540.1	1.47617	0.0078629		Smp_102820.1	-2.47189	0.000140044		Smp_036220.1	2.40883	0.000358033
Smp_073950.1	1.50925	0.00630804		Smp_103140.1	-4.20085	1.284e-10		Smp_036250.2	1.89163	0.00584533
Smp_073990.1	-1.84044	0.00521666		Smp_103560.1	2.25445	0.000519546		Smp_036270.10	2.2085	0.00109893
Smp_074080.1	2.86357	5.5168e-08		Smp_103790.1	-2.4235	0.000198369		Smp_036400.2	2.61473	0.000103106
Smp_074270.1	1.53868	0.00513598		Smp_103920.1	-1.84383	0.00579302		Smp_036630.1	2.43657	0.000307398
Smp_074280.1	-2.81683	0.000557257		Smp_104660.1	-2.04182	0.00197441		Smp_036940.1	4.21557	7.29221e-10
Smp_074560.1	-3.50373	1.60434e-08		Smp_105020.1	-1.8702	0.00474652		Smp_037120.1	4.02125	3.09991e-09
Smp_074570.1	-2.07969	0.000606767		Smp_105080.1	-1.7508	0.00923864		Smp_037510.1	-31.3235	0.000164178
Smp_074830.1	-3.17444	1.66651e-06		Smp_105220.1	2.74542	1.72719e-05		Smp_037540.1	1.92496	0.00486243
Smp_074900.1	-2.26809	0.000318746		Smp_105320.1	-1.94584	0.00323818		Smp_037610.1	-5.48111	1.89912e-06
Smp_075110.1	-2.09241	0.00162462		Smp_105610.1	-4.93008	4.24137e-10		Smp_037720.1	4.9042	3.58992e-11
Smp_075140.1	-3.13593	6.92881e-06		Smp_105760.1	1.97531	0.00506482		Smp_037910.1	2.33579	0.000553614
Smp_075330.1	1.82831	0.00087651		Smp_106390.1	-2.39745	0.000693288		Smp_038030.1	2.70961	5.37969e-05
Smp_075360.1	2.71037	3.04828e-07		Smp_106930.1	-3.41436	1.04345e-07		Smp_038100.1	2.78803	3.0991e-05
Smp_075370.1	2.56808	2.04242e-06		Smp_108550.1	-5.04753	2.0574e-07		Smp_038300.1	3.23953	1.86824e-06
Smp_075390.1	1.77608	0.00147738		Smp_111800.1	2.9335	0.000198369		Smp_038630.1	1.82124	0.00850902
Smp_075400.1	-2.02529	0.000932606		Smp_113310.1	-4.46212	6.86551e-08		Smp_038680.1	3.25569	1.57945e-06
Smp_075420.1	1.77178	0.000978892		Smp_113760.1	-3.80217	5.47615e-09		Smp_038730.5	-2.37992	0.00793111
Smp_075430.1	1.6871	0.0019596		Smp_114660.1	-2.64783	3.68282e-05		Smp_038950.1	2.34029	0.000525271
Smp_076010.2	-2.22705	0.000237107		Smp_114870.1	-3.85022	0.000101106		Smp_039340.1	-3.1806	0.00049439
Smp_076030.2	2.46341	3.17149e-06		Smp_114910.1	-4.16162	2.24254e-10		Smp_039400.1	1.93791	0.00456624
Smp_076170.1	-2.86456	2.31819e-05		Smp_116370.1	-4.10665	2.00023e-05		Smp_039590.1	-32.8191	4.04922e-07
Smp_076300.1	1.81117	0.000806992		Smp_116630.1	2.38744	0.000917936		Smp_039600.1	-31.4079	0.000130751
Smp_076600.1	2.55958	1.22353e-05		Smp_116760.1	-3.62775	0.000343731		Smp_039620.1	-3.14115	0.000740986
Smp_077330.1	2.59381	0.000203817		Smp_117920.1	-2.09216	0.00494296		Smp_039650.1	1.81931	0.00865045
Smp_077390.1	-2.16225	0.000366212		Smp_117990.1	-4.84118	1.67495e-08		Smp_039740.1	2.51584	0.000186682
Smp_077580.1	2.32506	0.00026547		Smp_118240.1	2.34066	0.00109048		Smp_039980.1	1.89551	0.0065245
Smp_077610.1	1.98827	0.00185677		Smp_118750.1	-1.77837	0.00901893		Smp_040570.2	2.41674	0.000329941
Smp_077720.1	3.417	1.44867e-10		Smp_119050.1	-3.1103	2.91463e-06		Smp_040790.1	1.78185	0.00952001
Smp_077740.1	-4.33745	2.03054e-08		Smp_119140.1	2.01138	0.00223331		Smp_041280.1	-2.51807	0.00535781
Smp_077850.1	2.22189	4.32979e-05		Smp_120070.1	-3.84752	1.67495e-08		Smp_041350.1	-3.6284	0.000302654
Smp_077980.1	1.6809	0.00186823		Smp_121190.1	2.36365	0.00035449		Smp_041390.1	1.93836	0.0046671
Smp_078070.1	2.45566	2.44637e-05		Smp_121390.1	-2.55024	0.000252688		Smp_041430.2	1.93553	0.0046767
Smp_078160.1	1.8774	0.00045123		Smp_121580.1	2.32604	0.000380758		Smp_041460.1	-2.33422	0.00935945
Smp_078200.1	1.85623	0.00119736		Smp_121600.1	2.15258	0.0014128		Smp_041500.1	2.05326	0.00263011
Smp_078590.1	2.13747	0.00070586		Smp_121940.1	-1.95124	0.00306887		Smp_041540.1	11.278	3.57596e-32
Smp_079220.1	-2.80293	3.77094e-06		Smp_121960.1	2.19557	0.000807353		Smp_041650.1	4.79807	2.85316e-12
Smp_079260.1	1.70517	0.00238609		Smp_122020.1	-2.51859	0.000962994		Smp_041830.1	2.0809	0.00224447
Smp_079270.1	-1.75232	0.00446142		Smp_123010.1	3.54412	7.61435e-08		Smp_041970.1	-29.6915	0.00995833
Smp_079450.1	-2.48778	3.93694e-05		Smp_123100.1	-2.37362	0.000223557		Smp_041980.1	2.98601	8.15411e-06
Smp_079480.1	2.17482	0.000127604		Smp_123250.1	-3.15127	8.45248e-07		Smp_042150.1	-5.14567	1.96705e-07
Smp_079920.1	-2.66555	1.09541e-05		Smp_123270.1	-6.17554	1.05438e-18		Smp_042160.2	4.41187	7.58587e-11
Smp_079970.1	-3.79896	1.74121e-09		Smp_123740.1	2.37875	0.000636147		Smp_042300.1	1.85885	0.00670068
Smp_080130.1	1.50219	0.00652718		Smp_123790.1	-4.00215	7.46753e-07		Smp_042590.2	2.67161	6.84813e-05
Smp_080320.1	-2.55995	5.91409e-05		Smp_123830.1	-1.95561	0.00338581		Smp_042690.1	1.81563	0.00830642
Smp_080360.1	2.86487	1.97656e-05		Smp_123880.1	1.99264	0.00260794		Smp_042740.1	2.1429	0.00181043
Smp_080620.1	2.16007	0.00019658		Smp_123920.1	3.02667	9.83036e-06		Smp_043030.1	2.04342	0.00266799
Smp_080820.1	2.18049	0.00181423		Smp_124070.1	-3.32069	2.11355e-06		Smp_043210.1	1.89582	0.00571513
Smp_081190.1	1.7315	0.00159896		Smp_124140.1	-2.59852	0.000144188		Smp_043220.1	1.86724	0.00647748
Smp_081720.1	3.06264	3.01673e-07		Smp_124340.1	-2.00409	0.00386297		Smp_043360.1	2.29514	0.00514489
Smp_081900.2	1.87152	0.000517347		Smp_124520.1	3.34259	2.03246e-07		Smp_043390.1	2.84213	2.27847e-05
Smp_082120.1	-2.04729	0.000753447		Smp_124550.1	-2.06754	0.00187174		Smp_043910.1	3.70988	1.90169e-05
Smp_082300.1	3.34708	6.79788e-10		Smp_124620.1	-2.19418	0.000752245		Smp_044010.2	2.8746	1.72315e-05
Smp_082740.1	1.44355	0.00949101		Smp_124980.1	1.78357	0.00957854		Smp_044470.1	2.39346	0.000439825
Smp_082830.1	-2.39659	0.000537193		Smp_125060.1	-3.86743	8.32359e-09		Smp_044560.1	3.30554	8.89037e-07
Smp_082940.1	-2.94415	1.37952e-06		Smp_125200.1	5.7069	6.39822e-09		Smp_044580.1	3.90695	6.65737e-09
Smp_083430.1	4.41153	7.16114e-07		Smp_125250.1	-4.7055	5.27756e-08		Smp_044610.1	2.82192	0.000185553
Smp_083720.1	-2.56107	2.35076e-05		Smp_125350.1	-1.83067	0.00611451		Smp_044770.1	1.91845	0.00506795
Smp_083880.1	2.5558	7.58965e-06		Smp_125510.1	1.90505	0.00401548		Smp_044950.1	2.02724	0.00309516
Smp_083980.1	2.5914	0.000264835		Smp_125890.1	-1.88503	0.00443239		Smp_045010.1	-2.8687	0.00153
Smp_084090.1	2.08286	8.95115e-05		Smp_125980.1	-2.00141	0.0038875		Smp_045220.1	2.49034	0.00021271
Smp_084270.1	3.11064	1.38269e-05		Smp_126070.1	-31.0623	9.89327e-11		Smp_045260.1	1.99786	0.00342484
Smp_084330.1	6.11407	1.08039e-13		Smp_126120.1	2.23942	0.000588625		Smp_045300.1	5.04787	4.11865e-12
Smp_084780.1	2.61639	0.000353428		Smp_126140.1	2.06537	0.00155142		Smp_045330.1	-5.37371	1.11014e-05
Smp_085010.1	1.65002	0.00263154		Smp_126220.1	3.34	4.2708e-07		Smp_045490.1	2.61607	0.000374668
Smp_085380.1	2.32547	1.02255e-05		Smp_126360.1	1.7791	0.00859085		Smp_045500.1	2.27765	0.000788591
Smp_085410.1	3.18808	1.65092e-09		Smp_126580.1	-1.89506	0.00939137		Smp_045510.1	3.55893	1.27575e-07
Smp_086960.1	1.61469	0.00354856		Smp_126710.1	-2.57828	0.00149282		Smp_045620.2	2.28492	0.000733044
Smp_087250.1	-2.25925	0.000188635		Smp_126760.1	-1.89893	0.00401548		Smp_045640.1	-33.5567	1.51705e-08
Smp_087550.1	-3.19285	1.97246e-07		Smp_127190.1	2.70462	3.10653e-05		Smp_046100.1	4.62256	1.53545e-11
Smp_087750.1	1.48842	0.00834946		Smp_127280.1	-2.63488	3.95419e-05		Smp_046120.1	-3.81275	5.44686e-05
Smp_087760.1	-2.38176	8.52117e-05		Smp_127390.1	2.88652	3.43636e-05		Smp_046360.1	-2.89472	0.00137523
Smp_088090.1	-3.18814	3.17813e-07		Smp_127690.1	-1.94005	0.00339909		Smp_046410.1	1.92418	0.00923553
Smp_088260.1	2.06982	9.52571e-05		Smp_127800.1	2.05072	0.00172342		Smp_046630.1	1.89029	0.00579417
Smp_088940.1	-3.96125	4.89324e-10		Smp_127990.1	-4.93165	2.37902e-12		Smp_046640.1	-3.25544	0.00106275
Smp_089320.1	2.48041	5.98479e-06		Smp_128070.1	2.52442	0.00018767		Smp_046780.1	2.00204	0.00357186
Smp_089550.1	1.66934	0.00227019		Smp_128220.1	2.04384	0.00191048		Smp_046790.1	-2.79097	0.00192129
Smp_089670.1	2.11737	6.20867e-05		Smp_128760.1	2.43196	0.000208225		Smp_046870.2	1.80679	0.0088756
Smp_089860.1	3.70104	5.80927e-12		Smp_128940.1	2.34968	0.000313119		Smp_047060.1	4.00134	4.01094e-09
Smp_089930.1	1.47101	0.00772457		Smp_129080.1	-3.20886	5.862e-07		Smp_047370.1	3.23338	1.38816e-06
Smp_090430.1	1.94523	0.000697287		Smp_129310.1	1.95438	0.00298905		Smp_047400.1	2.97276	4.2328e-05
Smp_090690.1	1.63724	0.00269203		Smp_129360.1	-1.9177	0.00362093		Smp_047660.1	3.02493	6.50561e-06
Smp_090980.1	-1.98445	0.00138862		Smp_129410.1	2.00489	0.0035168		Smp_047680.1	1.8495	0.00743428
Smp_091000.1	2.61858	2.5319e-05		Smp_129540.1	-5.10025	6.76679e-06		Smp_047700.1	2.11661	0.00206296
Smp_091750.1	-1.84002	0.00261358		Smp_129830.1	1.79206	0.00796901		Smp_048050.1	33.3233	1.61816e-17
Smp_092150.1	2.20418	6.26774e-05		Smp_129920.1	-3.06319	2.31699e-06		Smp_048690.1	2.18195	0.0024926
Smp_092320.1	-1.62058	0.0090641		Smp_129930.1	-30.4053	1.59496e-08		Smp_048830.1	2.62528	0.000107859
Smp_092490.2	-1.60694	0.00983436		Smp_130080.1	2.8817	2.46176e-05		Smp_048870.1	2.59659	0.00012793
Smp_093210.1	-3.50951	1.68543e-08		Smp_130100.1	4.26372	1.05138e-09		Smp_048880.1	1.81904	0.00876946
Smp_093710.1	3.18226	1.43704e-05		Smp_130140.1	1.99296	0.00303143		Smp_049150.1	2.73348	4.5581e-05
Smp_093780.1	2.19894	0.00201652		Smp_130190.1	2.05037	0.00183476		Smp_049160.1	-2.83927	0.00180581
Smp_094190.1	1.60014	0.0033908		Smp_130260.1	3.77737	5.22071e-09		Smp_049230.1	9.73033	1.91455e-29
Smp_094480.1	1.56566	0.00416911		Smp_130350.1	1.90204	0.00684644		Smp_049240.1	3.72348	3.34534e-08
Smp_094560.1	2.1611	0.000918399		Smp_130700.1	-1.75826	0.00928477		Smp_049250.1	4.58453	1.67969e-11
Smp_094660.1	1.55027	0.00480945		Smp_130720.1	-4.45639	1.08005e-05		Smp_049300.2	6.57046	3.00684e-18
Smp_094680.1	2.55832	2.50011e-06		Smp_131020.1	2.29279	0.000394882		Smp_049850.2	3.76737	5.71057e-06
Smp_095250.1	-2.4044	6.96459e-05		Smp_131230.1	2.02707	0.00688007		Smp_050270.1	7.13321	8.45479e-20
Smp_095400.1	-29.4713	3.80712e-05		Smp_131350.1	-1.90977	0.00384286		Smp_050280.1	3.22115	1.56918e-06
Smp_095460.1	-2.26371	0.000339803		Smp_131580.1	2.72867	1.95002e-05		Smp_050390.1	6.2095	2.63611e-18
Smp_095500.1	6.27033	7.83492e-10		Smp_131600.1	3.92249	2.07804e-09		Smp_050700.1	1.82829	0.00786563
Smp_095980.1	2.8971	0.000122072		Smp_131890.1	1.77626	0.00783399		Smp_050750.1	7.30494	2.2756e-18
Smp_096320.1	1.63818	0.00260009		Smp_131990.1	-1.90286	0.00398636		Smp_050880.1	1.81565	0.00922548
Smp_096520.1	-2.82696	1.08266e-05		Smp_132030.1	-2.42855	0.000198369		Smp_050940.2	1.9233	0.00493538
Smp_097180.1	-1.9754	0.00117378		Smp_132210.1	-2.70782	2.20793e-05		Smp_051110.1	3.57288	1.49947e-07
Smp_097380.1	-1.74827	0.00463771		Smp_132250.1	-1.98615	0.0035168		Smp_051130.1	-4.81015	3.68152e-06
Smp_097490.1	-3.42233	3.22233e-08		Smp_132440.1	2.82264	0.00018767		Smp_051400.1	3.24901	1.59444e-06
Smp_097750.1	-1.76	0.00415507		Smp_132470.1	1.99511	0.0024324		Smp_051420.1	2.76132	4.231e-05
Smp_097940.1	-2.69938	1.48096e-05		Smp_132480.1	3.54828	7.61435e-08		Smp_051920.1	1.87018	0.00723756
Smp_098250.1	1.86897	0.00133063		Smp_132810.1	-3.01846	7.38726e-06		Smp_052060.1	2.00079	0.00335654
Smp_098590.1	-3.32302	7.23589e-08		Smp_133260.1	-5.68187	4.8175e-14		Smp_052290.1	-6.39375	1.07786e-09
Smp_098610.1	-2.50313	0.000291123		Smp_133310.1	-2.78489	1.40488e-05		Smp_052560.1	2.09725	0.00222942
Smp_098710.1	-2.05068	0.000737594		Smp_133750.1	-28.6148	0.000636147		Smp_052750.1	-2.47538	0.00706658
Smp_099210.1	1.95121	0.00232964		Smp_133770.1	-3.4927	6.43354e-08		Smp_052790.1	-2.55002	0.00468224
Smp_099420.1	-3.33125	6.65603e-08		Smp_133830.1	-2.57849	5.49514e-05		Smp_052850.1	1.99452	0.00390596
Smp_099440.1	3.51956	1.08634e-07		Smp_133880.1	1.88835	0.0050769		Smp_053390.1	3.82055	1.34455e-08
Smp_099640.1	-3.39247	2.23894e-07		Smp_133890.1	-2.84193	0.00116794		Smp_053420.1	1.98808	0.00356806
Smp_099670.1	-3.77048	8.39943e-09		Smp_134030.1	-3.86185	4.18266e-09		Smp_053700.1	4.81798	4.11802e-12
Smp_099680.1	-3.53547	1.13456e-07		Smp_134080.1	1.81964	0.0062105		Smp_053760.1	-3.12789	0.000765322
Smp_099770.1	1.73558	0.00133063		Smp_134100.1	3.49655	5.07828e-07		Smp_053830.1	2.01125	0.0031686
Smp_101220.1	2.09582	0.00054703		Smp_134570.1	3.24121	3.88861e-07		Smp_053900.1	2.9933	7.82372e-06
Smp_101780.1	4.43422	6.91488e-10		Smp_134620.1	2.12945	0.00114948		Smp_054010.1	3.88691	1.08676e-08
Smp_101990.1	3.43953	3.28083e-06		Smp_134800.1	2.89998	6.52043e-06		Smp_054120.1	2.20727	0.00113273
Smp_102410.1	1.9575	0.000246805		Smp_134870.1	-2.02119	0.00205404		Smp_054160.1	5.10495	1.25853e-13
Smp_102510.1	-2.46527	4.63012e-05		Smp_134910.2	1.76097	0.0083478		Smp_054220.1	2.7957	3.1071e-05
Smp_102670.1	-2.18981	0.000378539		Smp_134960.1	5.19752	0.000109323		Smp_054230.1	2.20926	0.00155856
Smp_102750.1	-1.88551	0.00254646		Smp_135010.1	2.04177	0.00177753		Smp_054240.1	1.94347	0.00444585
Smp_102780.1	5.59982	3.4771e-11		Smp_135020.1	-1.85053	0.00525875		Smp_054360.1	2.67628	6.69801e-05
Smp_103140.1	2.11278	6.68907e-05		Smp_135130.1	-2.10944	0.00189352		Smp_054410.1	2.53566	0.000168722
Smp_103160.1	-1.8716	0.00215583		Smp_135210.1	1.88775	0.00444037		Smp_054430.1	-31.535	7.42506e-05
Smp_103640.1	1.49935	0.00774276		Smp_135250.1	-2.60923	0.000387891		Smp_054470.1	3.32096	4.66961e-06
Smp_103920.1	-1.75538	0.0043942		Smp_135290.1	2.79573	4.26905e-05		Smp_054560.1	3.21295	1.79939e-06
Smp_104070.1	-1.9305	0.00212505		Smp_135310.1	-32.0265	2.18263e-14		Smp_055050.1	4.97468	4.97566e-13
Smp_104360.1	-2.84854	0.00519692		Smp_135380.1	1.91573	0.00480854		Smp_055210.1	3.84885	1.05758e-08
Smp_104710.1	-1.78054	0.00387324		Smp_135440.1	-2.68582	0.00110886		Smp_055240.1	-3.58619	0.000137878
Smp_104790.1	-3.52816	2.26188e-07		Smp_135470.1	2.68724	7.77942e-05		Smp_055260.1	6.17107	2.34278e-11
Smp_105020.1	-1.63572	0.00829798		Smp_135560.1	-2.40533	0.000198369		Smp_055440.1	-3.40327	0.000284469
Smp_105090.1	1.79356	0.00083225		Smp_135580.1	1.91982	0.00462714		Smp_055630.1	2.57029	0.000960628
Smp_105220.1	1.83844	0.000669173		Smp_135590.1	3.42174	6.52043e-06		Smp_055640.1	-2.74001	0.00262835
Smp_105360.1	1.82443	0.00104594		Smp_135710.1	-2.80299	1.12272e-05		Smp_055740.1	5.11322	8.96446e-07
Smp_105420.1	1.57344	0.0039579		Smp_135740.1	-2.26215	0.000514995		Smp_055810.1	-4.07637	0.000251487
Smp_105610.1	-3.79279	2.85584e-09		Smp_135800.1	1.83602	0.00913905		Smp_055870.1	1.85946	0.00668751
Smp_105620.1	3.65704	8.69667e-10		Smp_135820.1	1.95554	0.00435765		Smp_055900.1	2.40319	0.000367976
Smp_105630.1	3.25621	1.82768e-07		Smp_135940.1	-1.83875	0.00698561		Smp_055990.1	1.79716	0.00893608
Smp_105950.1	-1.7831	0.00460219		Smp_135970.1	-3.93512	5.2129e-09		Smp_056060.1	-2.49515	0.00943302
Smp_106390.1	-2.08117	0.00102523		Smp_136020.1	4.71213	0.00129052		Smp_056260.1	2.89641	0.000121152
Smp_106930.1	3.55165	2.34275e-11		Smp_136150.1	-3.90855	1.7021e-07		Smp_056440.1	2.32854	0.000571865
Smp_107240.1	-1.6502	0.00777395		Smp_136190.1	3.02222	2.61581e-06		Smp_056560.1	-2.68418	0.00784402
Smp_107750.1	-2.41549	0.000117827		Smp_136310.1	-2.27186	0.00044885		Smp_056680.3	3.63236	3.03386e-07
Smp_108600.1	-1.64602	0.00985254		Smp_136590.1	-2.37029	0.000255434		Smp_056780.1	1.83809	0.00811183
Smp_111320.1	-3.16676	0.000265617		Smp_136600.1	-7.99848	6.93731e-19		Smp_056970.3	2.24068	0.000918088
Smp_112660.1	2.65738	7.84387e-07		Smp_136620.1	-2.91255	0.000246889		Smp_057130.1	2.35528	0.000479366
Smp_112910.1	-2.49013	0.000477672		Smp_136720.1	2.04072	0.0022237		Smp_057950.1	-3.49515	0.00013558
Smp_113710.1	-3.2239	1.81501e-06		Smp_136730.1	1.85489	0.00554306		Smp_058140.1	1.92469	0.00501844
Smp_113740.1	-2.7365	1.03941e-05		Smp_136760.1	-1.84876	0.00816747		Smp_058160.1	3.65323	0.000293184
Smp_113760.1	-1.93861	0.00150326		Smp_136830.1	2.32732	0.00274778		Smp_058200.1	-32.1301	7.98672e-06
Smp_114080.1	2.01101	0.000482324		Smp_136850.1	3.02864	8.1653e-06		Smp_058320.1	1.96519	0.00401014
Smp_114430.1	2.67432	1.21561e-06		Smp_136860.1	-3.93391	2.74734e-05		Smp_058350.1	2.71005	5.70534e-05
Smp_114660.1	1.56538	0.00450245		Smp_136920.1	1.86227	0.00533834		Smp_058470.1	-2.86596	0.00282021
Smp_114910.1	-2.71931	7.34408e-06		Smp_137110.1	-1.97104	0.00272375		Smp_058480.1	-5.60206	4.31862e-08
Smp_116370.1	-2.17653	0.000843817		Smp_137130.1	2.24342	0.00104558		Smp_058500.1	-5.28742	1.69761e-06
Smp_116670.1	3.2926	0.00029041		Smp_137260.1	2.17575	0.000817701		Smp_058660.1	2.22844	0.00732746
Smp_117170.1	1.76504	0.00347976		Smp_137270.1	1.78959	0.00764266		Smp_058690.1	2.53014	0.000171868
Smp_117340.1	2.55385	5.19275e-05		Smp_137460.1	-28.7072	0.000476073		Smp_058700.1	6.14936	2.32235e-17
Smp_117990.1	-1.72246	0.00919373		Smp_137520.1	-2.64173	7.8006e-05		Smp_058720.2	2.49579	0.000220118
Smp_118040.1	2.68369	9.97987e-07		Smp_137640.1	2.25981	0.00150764		Smp_058970.1	3.59771	2.8952e-07
Smp_118240.1	-2.04922	0.00321311		Smp_137720.1	2.03755	0.00271626		Smp_059080.1	-33.1333	1.03455e-07
Smp_118560.1	6.11213	5.74501e-17		Smp_137750.1	2.3546	0.000279184		Smp_059480.1	2.11859	0.00181043
Smp_118760.1	1.48506	0.00790696		Smp_137890.1	-1.87415	0.00523966		Smp_059490.1	-31.1429	0.000317419
Smp_119580.1	27.465	0.00958903		Smp_138070.1	4.1722	1.85859e-10		Smp_059600.1	-30.3819	0.00133555
Smp_120070.1	1.99093	0.00035565		Smp_138080.1	5.48302	1.11775e-15		Smp_059790.2	2.4836	0.000219501
Smp_120080.1	-1.79992	0.00336583		Smp_138090.1	2.48909	0.000248351		Smp_059930.1	5.21634	8.51358e-14
Smp_120180.1	5.08383	7.99735e-18		Smp_138200.1	1.84929	0.00553815		Smp_059980.1	2.10495	0.00195383
Smp_120260.1	27.45	0.00958903		Smp_138460.1	-1.75108	0.00954772		Smp_060090.1	2.39247	0.000383838
Smp_120380.1	-1.94995	0.00213962		Smp_138510.1	2.76543	1.67887e-05		Smp_060240.1	2.29201	0.000702481
Smp_120790.1	3.38526	2.03108e-09		Smp_138570.1	-28.6936	0.000476073		Smp_060910.1	4.0567	2.28871e-09
Smp_121190.1	1.86778	0.00167285		Smp_138740.1	-2.6983	0.000591762		Smp_061050.1	-3.26838	0.00163624
Smp_121320.1	-2.39079	0.000339803		Smp_138750.1	-4.81364	3.6594e-11		Smp_061100.1	2.53256	0.000732309
Smp_121780.1	3.15487	2.62975e-09		Smp_138940.1	1.96002	0.00758949		Smp_061200.1	3.34973	5.89841e-07
Smp_121930.1	1.79346	0.00232799		Smp_139160.1	2.89465	5.9329e-06		Smp_061230.1	2.25366	0.000859806
Smp_122050.1	1.62752	0.0028011		Smp_139200.1	2.57917	0.000116708		Smp_061480.1	-2.67549	0.00337118
Smp_122060.1	1.67443	0.00202559		Smp_139240.1	2.45293	0.000169715		Smp_061540.1	-2.4304	0.00789581
Smp_122090.1	1.95466	0.000417796		Smp_139370.1	2.51538	0.000109317		Smp_061560.1	3.39814	8.28703e-07
Smp_122340.1	1.59386	0.00357979		Smp_139500.1	-2.0367	0.00210165		Smp_061580.2	2.9413	1.19014e-05
Smp_122820.1	-2.17475	0.00173488		Smp_139520.1	2.10236	0.00128825		Smp_061870.1	2.48269	0.000225295
Smp_122950.1	1.7743	0.00114737		Smp_140280.1	2.28042	0.0090092		Smp_061920.2	2.1552	0.00148243
Smp_123000.1	1.69579	0.00168157		Smp_140310.1	2.02482	0.00221731		Smp_061940.1	2.34662	0.000511366
Smp_123020.1	2.93508	3.61459e-08		Smp_140460.1	-2.96868	4.30254e-06		Smp_062270.1	2.48445	0.000284469
Smp_123050.1	2.79257	1.17306e-07		Smp_140480.1	-3.7275	8.67329e-09		Smp_062620.2	-4.71925	0.000150626
Smp_123110.1	3.34584	3.4825e-10		Smp_140620.1	3.31889	2.39563e-05		Smp_062640.1	2.67227	6.98805e-05
Smp_123120.1	3.18612	6.89426e-07		Smp_140680.1	-1.80827	0.00657578		Smp_062680.1	-2.43573	0.00720049
Smp_123260.1	3.58203	1.76316e-11		Smp_141280.1	1.92987	0.0046165		Smp_062760.1	-2.91606	0.00250863
Smp_123280.1	1.48335	0.00733095		Smp_141420.1	4.87285	0.000667546		Smp_062790.1	1.80227	0.00889712
Smp_123300.1	4.85196	1.41698e-17		Smp_141480.1	-4.05224	3.21569e-07		Smp_063060.1	-31.8447	2.46171e-05
Smp_123360.1	2.16897	9.92713e-05		Smp_141610.1	2.39082	0.000199939		Smp_063190.1	-4.09883	0.0014897
Smp_123370.1	2.85782	1.03955e-07		Smp_141680.1	4.60029	4.76317e-12		Smp_063300.1	4.21977	4.77981e-10
Smp_123810.1	2.23167	8.16567e-05		Smp_141800.1	3.13558	1.35467e-06		Smp_063330.1	2.28078	0.000747377
Smp_123880.1	2.05228	0.000407916		Smp_141910.1	3.42246	1.64061e-07		Smp_063350.1	2.23311	0.000975241
Smp_123910.1	-1.95284	0.00310256		Smp_141920.1	2.79309	1.53443e-05		Smp_063520.1	4.59116	1.23997e-08
Smp_123920.1	3.93379	0.00118107		Smp_142000.1	2.43255	0.00220816		Smp_063530.1	4.02502	2.53839e-09
Smp_124000.1	1.83516	0.000617476		Smp_142090.1	1.82591	0.00619717		Smp_064150.1	2.43962	0.000288449
Smp_124070.1	-2.81612	5.7632e-06		Smp_142120.1	-3.12327	1.97718e-06		Smp_064330.1	4.56639	3.73985e-11
Smp_124090.1	1.72089	0.00200577		Smp_142150.1	-2.38042	0.00054088		Smp_065280.1	3.49924	2.12145e-07
Smp_124130.1	-2.74687	8.0618e-06		Smp_142160.1	-2.99591	3.2159e-06		Smp_065610.2	1.79771	0.00887405
Smp_124140.1	2.27238	6.90371e-05		Smp_142500.1	28.3692	0.00162474		Smp_065650.1	1.96227	0.00437345
Smp_124190.1	1.98729	0.000802189		Smp_142800.1	-4.20393	1.4603e-07		Smp_066010.2	1.84145	0.0077432
Smp_124250.1	1.71207	0.0018224		Smp_142810.1	-5.93262	5.43538e-12		Smp_066050.1	-3.43105	0.000363868
Smp_124260.1	2.18447	0.00299104		Smp_142900.1	2.44116	0.000193721		Smp_066200.1	2.09112	0.00262521
Smp_124280.1	2.21313	0.00249295		Smp_143090.1	-1.82694	0.00814322		Smp_066430.1	1.96214	0.00426774
Smp_124290.1	-1.89835	0.00321311		Smp_143270.1	-2.96005	5.62073e-06		Smp_066480.1	1.90314	0.00596129
Smp_124340.1	-2.87737	3.18874e-06		Smp_143300.1	2.55814	0.00012398		Smp_066590.1	3.77492	2.80851e-08
Smp_124350.1	-1.95887	0.00181705		Smp_143340.1	2.20364	0.000773663		Smp_066610.2	2.04112	0.00277545
Smp_124400.1	-1.90955	0.00510579		Smp_143450.1	-3.18815	7.81242e-05		Smp_066740.1	1.92623	0.00503363
Smp_124410.1	2.26367	1.97656e-05		Smp_143580.1	-2.01651	0.0065867		Smp_066890.1	2.32579	0.000568348
Smp_124520.1	2.3957	1.29844e-05		Smp_143680.1	2.71474	2.19552e-05		Smp_066940.1	3.02725	7.00985e-06
Smp_124570.1	-2.22784	0.000392522		Smp_143810.1	2.16894	0.00102065		Smp_066990.1	4.54713	2.35435e-11
Smp_124580.1	1.53875	0.00785733		Smp_143940.1	-2.54167	0.00453408		Smp_067800.1	4.7815	2.77337e-12
Smp_124600.1	3.80872	3.22448e-12		Smp_143960.1	2.2402	0.000598142		Smp_067890.1	2.10696	0.00199001
Smp_124610.1	2.42895	3.77094e-06		Smp_144000.1	-2.58103	0.000560205		Smp_067980.2	2.24565	0.00096419
Smp_124620.1	1.69514	0.0018224		Smp_144020.1	-2.01602	0.0036691		Smp_067990.3	2.50163	0.000209439
Smp_124990.1	1.77947	0.000958374		Smp_144100.1	-29.5727	5.32201e-06		Smp_068080.1	2.70893	7.53528e-05
Smp_125020.1	2.24762	0.00237701		Smp_144220.1	-2.97335	0.000625769		Smp_068280.1	2.94882	1.06071e-05
Smp_125060.1	1.6961	0.00216615		Smp_144260.1	2.43937	0.00267659		Smp_068420.1	3.68379	4.19914e-08
Smp_125150.1	-3.32694	6.30622e-06		Smp_144370.1	-2.96975	4.04952e-05		Smp_068500.1	-3.0103	0.00088578
Smp_125440.1	-4.19406	7.31509e-11		Smp_144620.1	3.50443	4.02502e-07		Smp_068680.1	-2.86988	0.00232988
Smp_125610.1	-2.31347	0.000558043		Smp_144660.1	2.35436	0.000368469		Smp_068840.1	2.01764	0.00390596
Smp_125620.1	-3.96582	1.95079e-06		Smp_144700.1	-2.2187	0.000596823		Smp_069720.1	-4.69183	0.000177763
Smp_125660.1	2.25059	2.13964e-05		Smp_144860.1	-2.22326	0.0023806		Smp_069770.1	2.04653	0.00275002
Smp_125730.1	-1.66899	0.0069217		Smp_144910.1	-2.63709	3.78637e-05		Smp_070020.1	-2.52666	0.00488418
Smp_125740.1	-2.79663	1.17325e-05		Smp_145140.1	2.41801	0.000289986		Smp_070100.1	5.23392	1.90196e-13
Smp_125850.1	3.84691	2.86902e-09		Smp_145200.1	2.38396	0.00173295		Smp_070240.1	-2.96791	0.000989634
Smp_126010.1	3.0028	9.7766e-07		Smp_145320.1	-2.34548	0.000429119		Smp_070330.1	1.98314	0.00392885
Smp_126060.1	3.43857	6.18438e-06		Smp_145370.1	-2.21779	0.000610213		Smp_070360.1	5.41545	4.60931e-09
Smp_126070.1	5.81519	3.65991e-11		Smp_145380.1	-2.45392	0.000397867		Smp_070540.1	3.0038	4.2328e-05
Smp_126140.1	2.26356	2.33271e-05		Smp_145400.1	2.3883	0.000268616		Smp_070630.1	-2.70204	0.0030137
Smp_126150.1	-2.89403	0.000759963		Smp_145460.1	2.11383	0.00128765		Smp_070640.1	-3.11862	0.000578102
Smp_126210.1	1.91463	0.000452018		Smp_145470.1	-1.82924	0.00663665		Smp_070930.1	1.81172	0.00846648
Smp_126230.1	1.79403	0.00369322		Smp_145510.1	2.12032	0.00119663		Smp_071000.1	4.03713	2.68623e-09
Smp_126240.1	-2.20016	0.000286935		Smp_145540.1	-1.98646	0.00262099		Smp_071250.1	2.11169	0.00187469
Smp_126250.1	-3.0864	0.000568693		Smp_145690.1	2.20533	0.00116765		Smp_071590.1	-5.23551	2.02716e-05
Smp_126340.1	28.15	0.00101927		Smp_145810.1	-2.09698	0.0013431		Smp_071600.1	-32.9946	2.17345e-07
Smp_126420.1	2.81665	1.93959e-05		Smp_145860.1	3.09641	2.29486e-05		Smp_072110.3	1.91716	0.00504336
Smp_126550.1	1.44616	0.00949101		Smp_146180.1	-2.18141	0.00102065		Smp_072140.1	2.3094	0.000623535
Smp_126580.1	2.85527	3.82221e-06		Smp_146190.1	-3.44468	8.55828e-08		Smp_072210.1	2.96723	9.27399e-06
Smp_126710.1	-1.84817	0.00812652		Smp_146350.1	-28.6793	0.000476073		Smp_072380.1	2.39439	0.000386286
Smp_126870.1	1.47585	0.00959517		Smp_146470.1	-1.9684	0.0089933		Smp_072470.1	-5.20712	2.23878e-05
Smp_126950.1	2.73337	0.000439952		Smp_146600.1	2.48357	0.000141138		Smp_072720.1	2.12597	0.00172936
Smp_127030.1	2.1026	0.000660594		Smp_146720.1	3.6817	1.06879e-08		Smp_073300.1	2.5777	0.00014813
Smp_127200.1	-1.85306	0.00293485		Smp_146760.1	2.39321	0.000382307		Smp_073360.1	-5.98229	9.04584e-07
Smp_127290.1	-3.21075	0.00220245		Smp_146830.1	3.29697	4.13871e-07		Smp_073380.1	-4.17964	0.000169262
Smp_127360.1	-2.21727	0.00150326		Smp_146940.1	2.48948	0.000921987		Smp_073400.1	2.32227	0.000581864
Smp_127460.1	-2.72116	9.15851e-06		Smp_147060.1	-3.11499	1.24732e-05		Smp_073500.1	2.38573	0.000401841
Smp_127470.1	-2.94596	2.52492e-05		Smp_147190.1	6.9879	9.89327e-11		Smp_073540.1	2.92698	1.3365e-05
Smp_127490.1	-1.69112	0.0063863		Smp_147450.1	-2.71445	2.36028e-05		Smp_073570.1	2.75356	4.35236e-05
Smp_127770.1	2.47207	2.8084e-06		Smp_147530.1	-2.23889	0.00223331		Smp_073790.1	3.34705	6.00279e-07
Smp_127820.1	2.24477	2.50511e-05		Smp_147660.1	3.25888	0.000835731		Smp_073890.1	-34.5166	1.90583e-10
Smp_127830.1	2.23201	2.62519e-05		Smp_147730.1	1.86832	0.00490117		Smp_073990.1	3.05998	2.20856e-05
Smp_127860.1	2.985	0.00162462		Smp_147750.1	3.55843	2.55563e-05		Smp_074000.1	2.24073	0.000918546
Smp_127900.1	2.37722	6.04655e-06		Smp_147970.1	1.86419	0.00592355		Smp_074390.1	2.22175	0.00134464
Smp_127910.1	2.78859	1.17059e-07		Smp_148090.1	-4.25072	3.53227e-05		Smp_074450.1	-2.66948	0.00314259
Smp_128220.1	1.62567	0.00487225		Smp_148390.1	-29.9498	3.92914e-07		Smp_074470.1	2.83767	2.25049e-05
Smp_128230.1	1.52108	0.0057854		Smp_148490.1	1.76352	0.00853763		Smp_074500.1	1.847	0.00727688
Smp_128240.1	2.02428	0.00234326		Smp_148630.1	2.12729	0.00198605		Smp_074590.1	1.83705	0.00797767
Smp_128250.1	1.52593	0.00596662		Smp_148640.1	5.61499	9.61957e-08		Smp_074610.1	2.82742	7.23625e-05
Smp_128270.1	4.81843	6.02488e-05		Smp_148770.1	-2.02212	0.00207987		Smp_074710.1	3.80114	3.57198e-08
Smp_128290.1	1.69591	0.00700436		Smp_148800.1	-2.40562	0.000184324		Smp_075030.1	3.56631	1.26091e-07
Smp_128500.1	3.77693	5.19305e-08		Smp_148910.1	2.19419	0.00182941		Smp_075040.1	2.95058	1.26589e-05
Smp_128580.1	1.81268	0.00168157		Smp_149060.1	-2.7475	4.52073e-05		Smp_075110.1	2.6454	0.000184649
Smp_128590.1	1.82798	0.00107273		Smp_149140.1	3.36832	9.8171e-07		Smp_075130.1	2.56234	0.000137878
Smp_128610.1	-2.00317	0.000988008		Smp_149170.1	3.36997	8.25919e-07		Smp_075140.1	2.1759	0.00344376
Smp_128710.1	1.9033	0.00191904		Smp_149390.1	3.36435	1.86816e-07		Smp_075360.1	-3.92166	3.16372e-05
Smp_128900.1	-2.84026	0.000283496		Smp_149580.1	3.67611	2.59993e-06		Smp_075400.1	1.91247	0.00541087
Smp_128940.1	1.97448	0.000905108		Smp_149750.1	-2.79263	2.03644e-05		Smp_075430.1	2.37142	0.00107504
Smp_129010.1	1.6169	0.00943658		Smp_150030.1	-2.01188	0.00218838		Smp_075560.1	2.8948	1.6148e-05
Smp_129080.1	-2.27621	0.000171878		Smp_150090.1	-2.85868	4.18367e-05		Smp_075770.1	-4.34337	3.73861e-06
Smp_129170.1	2.5701	9.85598e-07		Smp_150460.1	-2.55566	0.000166729		Smp_075790.1	32.6001	2.34321e-14
Smp_129190.1	-3.75511	3.93207e-05		Smp_150650.1	-2.20295	0.000936535		Smp_075800.2	2.63797	8.35318e-05
Smp_129250.1	2.26402	5.57594e-05		Smp_150840.2	2.00461	0.00256994		Smp_076010.2	3.22619	1.5823e-06
Smp_129280.1	3.11733	7.90298e-05		Smp_150990.1	2.86161	4.91245e-05		Smp_076370.1	2.43392	0.000296444
Smp_129470.1	1.80953	0.00109312		Smp_151020.1	-3.6858	1.44875e-08		Smp_076400.1	3.21815	2.19777e-06
Smp_129610.1	-3.69289	5.3236e-09		Smp_151130.1	2.15781	0.0015949		Smp_076580.1	2.80879	2.94444e-05
Smp_129740.1	-3.18993	3.02252e-06		Smp_151160.1	-2.03413	0.00323818		Smp_076590.1	3.08726	4.55745e-06
Smp_129930.1	30.4053	3.21971e-09		Smp_151410.1	2.20908	0.000803202		Smp_076740.1	3.44362	2.8976e-07
Smp_130010.1	-3.25962	2.78373e-06		Smp_151440.1	3.31446	0.000476073		Smp_076860.1	2.15753	0.00263894
Smp_130020.1	-2.2016	0.00152769		Smp_151580.1	-1.95568	0.00320565		Smp_077090.1	2.21265	0.00109666
Smp_130080.1	-2.56588	0.000100254		Smp_152160.1	-29.6217	3.42007e-06		Smp_077330.1	-3.99594	0.000103106
Smp_130160.1	1.92736	0.000348241		Smp_152390.1	2.27354	0.0023106		Smp_077390.1	3.79673	2.05584e-08
Smp_130260.1	1.68981	0.00238982		Smp_152410.1	2.7743	7.50897e-05		Smp_077610.1	4.06888	3.29708e-09
Smp_130280.1	2.9079	3.17226e-08		Smp_152470.1	3.42398	2.21748e-05		Smp_077720.1	-2.6089	0.00363051
Smp_130300.1	-1.723	0.00512899		Smp_152500.1	2.37794	0.000366611		Smp_077820.1	-29.9194	0.00636963
Smp_130340.1	1.6932	0.00174739		Smp_152540.1	1.95263	0.00312172		Smp_077860.1	-3.3767	0.000251487
Smp_130500.1	3.76268	4.85315e-07		Smp_152580.1	3.58087	1.28839e-07		Smp_077890.1	36.2449	1.05074e-30
Smp_130510.1	2.66023	5.27751e-07		Smp_152780.1	-3.37856	6.52043e-06		Smp_078060.1	-2.37575	0.00969141
Smp_130540.1	-1.83397	0.00271361		Smp_152940.1	2.46587	0.000129701		Smp_078070.1	-2.9564	0.0036228
Smp_130720.1	-2.62475	0.000114748		Smp_152950.1	3.0597	0.00392702		Smp_078320.1	1.91121	0.00527103
Smp_130730.1	5.35589	2.08469e-06		Smp_153240.1	-4.24377	6.39822e-09		Smp_078640.1	2.3097	0.000733749
Smp_130870.1	2.5576	1.5397e-06		Smp_153530.1	2.42058	0.000677589		Smp_078690.1	3.01246	6.82248e-06
Smp_130890.1	-2.38544	9.4372e-05		Smp_153540.1	2.13495	0.00361801		Smp_078720.1	7.89772	2.32971e-11
Smp_130920.1	1.64615	0.00248398		Smp_153600.1	-2.76622	4.69361e-05		Smp_078910.1	-4.46424	0.000435269
Smp_130930.1	2.09252	0.000111418		Smp_153930.1	-4.57638	1.73699e-05		Smp_079000.1	2.21638	0.00106734
Smp_131020.1	1.8498	0.000715686		Smp_154270.1	2.07132	0.0016119		Smp_079050.1	1.81499	0.00933671
Smp_131160.1	2.48233	2.76997e-06		Smp_154360.1	2.0576	0.00183849		Smp_079230.1	4.67213	8.5866e-12
Smp_131290.1	2.36359	2.16104e-05		Smp_154370.1	-3.46422	8.67736e-05		Smp_079240.1	3.11812	4.11338e-06
Smp_131410.1	2.88367	0.000308384		Smp_154410.1	-3.25305	7.2992e-07		Smp_079260.1	-33.3037	5.22148e-08
Smp_131490.1	28.7328	8.16567e-05		Smp_154600.1	-1.91363	0.00389083		Smp_079270.1	4.257	3.97873e-10
Smp_131730.1	1.80405	0.00533521		Smp_154760.1	2.76945	1.44753e-05		Smp_079380.1	2.10514	0.00248434
Smp_131890.1	1.91329	0.000406006		Smp_154820.1	2.87316	1.9472e-05		Smp_079450.1	2.70065	5.66034e-05
Smp_131990.1	1.50446	0.00628568		Smp_155080.1	-3.84577	3.03122e-09		Smp_079490.1	1.91408	0.00518546
Smp_132220.1	29.0695	8.6424e-06		Smp_155170.1	-3.69159	0.000145437		Smp_079640.1	-3.21859	0.000513224
Smp_132230.1	4.84749	7.81263e-07		Smp_155240.1	2.46616	0.00015538		Smp_079710.1	3.76069	3.31929e-08
Smp_132250.1	1.68156	0.00331181		Smp_155290.1	2.35059	0.00179006		Smp_079920.1	2.99669	7.5911e-06
Smp_132270.1	1.48531	0.00777395		Smp_155340.1	2.20877	0.000696231		Smp_080210.1	-2.62083	0.00367425
Smp_132320.1	1.5426	0.00511722		Smp_155430.1	3.22563	9.67087e-07		Smp_080320.1	2.70938	0.000103034
Smp_132390.1	2.29628	3.4537e-05		Smp_155440.1	2.85796	1.13001e-05		Smp_080360.1	4.16982	8.72969e-07
Smp_132480.1	3.29922	1.10306e-05		Smp_155560.1	-1.78657	0.00732128		Smp_080370.2	2.11296	0.00186112
Smp_132630.1	2.12196	0.00882678		Smp_155570.1	1.86882	0.00889028		Smp_080420.1	2.28623	0.000720263
Smp_132730.1	2.60225	3.23953e-06		Smp_155600.1	1.96828	0.00321147		Smp_080560.1	-4.13064	0.00145528
Smp_132740.1	1.51436	0.00592467		Smp_155610.1	-3.61503	0.000196341		Smp_080610.1	1.84712	0.00734826
Smp_132810.1	3.387	4.14079e-09		Smp_155810.1	2.49077	0.00012398		Smp_080670.1	2.1109	0.0024366
Smp_132970.1	-2.17163	0.00112644		Smp_155820.1	2.32669	0.000405906		Smp_080680.1	-2.67409	0.00333909
Smp_133070.1	2.22076	0.000138326		Smp_155860.1	-5.00064	1.27709e-05		Smp_080730.1	2.75099	4.60817e-05
Smp_133170.1	-2.77842	1.08266e-05		Smp_156050.1	5.0963	0.000194088		Smp_080840.1	-2.45735	0.00739001
Smp_133310.1	-1.90719	0.00177281		Smp_156330.1	-28.0245	0.00615203		Smp_080980.1	2.07788	0.00227952
Smp_133570.1	2.52202	3.50998e-06		Smp_156370.1	4.1802	2.20671e-10		Smp_081250.1	-5.1819	3.31804e-07
Smp_133650.1	1.72045	0.00785207		Smp_156380.1	3.92507	0.000109323		Smp_081430.1	2.65038	9.17215e-05
Smp_133680.1	2.35249	2.01558e-05		Smp_156420.1	2.0526	0.00201362		Smp_081440.1	3.24602	1.49775e-06
Smp_133690.1	1.91968	0.000327934		Smp_156510.1	-1.75151	0.00872145		Smp_081620.1	-3.26302	0.000521479
Smp_133770.1	-4.45515	5.56353e-12		Smp_156600.1	1.89286	0.00630501		Smp_081720.1	-3.59653	0.00144429
Smp_133890.1	2.6375	0.000313445		Smp_156610.1	2.48914	0.00324346		Smp_081790.1	1.83737	0.00826432
Smp_133970.1	2.84753	3.04828e-07		Smp_156620.1	2.27244	0.00047417		Smp_081920.1	6.19981	5.73145e-16
Smp_134040.1	2.33468	1.33568e-05		Smp_156650.1	2.13295	0.00232211		Smp_082030.1	2.95214	1.02624e-05
Smp_134050.1	1.58736	0.0039274		Smp_156660.1	2.757	7.34932e-05		Smp_082120.1	3.16233	2.3997e-06
Smp_134130.1	1.6887	0.00192232		Smp_156740.1	-1.90158	0.00706226		Smp_082240.1	3.42116	3.32777e-07
Smp_134200.1	-2.69906	2.04648e-05		Smp_156760.1	-3.59103	3.6944e-07		Smp_082300.1	-3.57101	0.000177763
Smp_134210.1	2.19628	3.95405e-05		Smp_156770.1	-1.75081	0.00872145		Smp_082420.1	3.42229	8.25592e-07
Smp_134260.1	-2.06855	0.000775215		Smp_157070.1	2.40635	0.000194022		Smp_082430.1	3.65415	2.48127e-06
Smp_134340.1	-4.02282	3.71417e-06		Smp_157180.1	3.71676	0.00817454		Smp_082490.1	2.76555	4.15013e-05
Smp_134380.1	3.30147	0.000246805		Smp_157310.1	-3.48788	7.39476e-08		Smp_082570.1	2.62635	9.48179e-05
Smp_134390.1	4.63538	1.43616e-16		Smp_157370.1	-1.87921	0.00453408		Smp_082690.1	-4.15603	0.000178129
Smp_134430.1	1.71658	0.00156131		Smp_157430.1	1.87043	0.00494755		Smp_082940.1	2.06668	0.0024562
Smp_134450.1	-2.56419	0.000154174		Smp_157620.1	2.82095	1.8194e-05		Smp_083180.1	2.15966	0.00150859
Smp_134540.1	2.03915	0.000318596		Smp_157680.1	-2.24697	0.000542552		Smp_083580.1	3.6026	8.42155e-06
Smp_134570.1	1.84931	0.000586657		Smp_157930.1	2.08567	0.00154315		Smp_083650.1	2.15815	0.00157414
Smp_134660.1	-2.96209	1.75435e-06		Smp_157950.1	-2.13141	0.00106217		Smp_083720.1	3.0613	4.8028e-06
Smp_134710.1	2.32879	0.00404039		Smp_158350.1	2.02186	0.00223921		Smp_083800.1	3.91814	1.97287e-06
Smp_134720.1	3.31131	5.15897e-10		Smp_158360.1	-3.49102	2.23884e-07		Smp_083880.1	-3.69218	0.00017426
Smp_134800.1	3.06521	1.0306e-07		Smp_158480.1	3.63959	3.31948e-07		Smp_084180.2	2.63288	8.96003e-05
Smp_134870.1	4.72604	1.61801e-17		Smp_158510.1	-3.42616	1.28429e-07		Smp_084440.1	4.7571	0.000105053
Smp_134990.1	-2.7047	1.74095e-05		Smp_158660.1	-2.20123	0.00443055		Smp_084450.1	2.86946	5.36321e-05
Smp_135040.1	1.72231	0.00156382		Smp_158790.1	2.19388	0.0045657		Smp_084460.1	3.80287	1.5966e-08
Smp_135070.1	1.92338	0.00160847		Smp_158800.1	2.52341	0.000380758		Smp_084620.1	2.98928	8.98937e-06
Smp_135110.1	1.44089	0.00980039		Smp_158880.1	2.55945	0.000101106		Smp_085180.1	3.1967	1.17716e-05
Smp_135180.1	-2.42678	7.15995e-05		Smp_159020.1	2.19389	0.00073197		Smp_085520.1	1.87564	0.00622927
Smp_135190.1	-2.35301	9.97983e-05		Smp_159160.1	-2.98549	5.44205e-06		Smp_086330.1	3.28336	9.64058e-07
Smp_135200.1	-2.72048	0.00256999		Smp_159220.1	-1.83092	0.00679956		Smp_086420.1	-2.37484	0.0097261
Smp_135230.1	-2.50277	0.000901131		Smp_159450.1	2.5401	7.77942e-05		Smp_086530.1	6.98042	1.41606e-20
Smp_135250.1	-4.74293	1.20294e-12		Smp_159550.1	1.79667	0.00783399		Smp_086860.1	4.01311	4.49172e-09
Smp_135300.1	-1.67255	0.0090641		Smp_159600.1	-2.70898	2.47453e-05		Smp_086920.1	-2.59323	0.00570088
Smp_135310.1	6.69694	7.79333e-14		Smp_159610.1	-4.20373	8.67329e-09		Smp_086960.1	-2.53531	0.00681213
Smp_135340.1	1.64878	0.00341868		Smp_159620.1	-1.88154	0.00443711		Smp_087070.1	-30.897	0.000755215
Smp_135400.1	2.10237	7.14246e-05		Smp_159800.1	30.6463	1.98937e-08		Smp_087250.1	3.01424	6.87245e-06
Smp_135440.1	2.30195	0.000609495		Smp_159810.1	4.98555	1.48115e-11		Smp_087320.1	5.17679	1.66811e-09
Smp_135480.1	-2.37721	0.00015641		Smp_159860.1	2.44567	0.000530747		Smp_087330.1	1.97244	0.00406688
Smp_135550.1	-2.4207	0.000305487		Smp_159950.1	-3.8877	4.53187e-09		Smp_087430.1	1.85402	0.00939005
Smp_135670.1	-2.28044	0.000693698		Smp_160130.1	2.28597	0.00212191		Smp_087550.1	3.98836	3.80889e-09
Smp_135720.1	1.70448	0.00234038		Smp_160230.1	-2.49772	0.000388361		Smp_087560.1	-2.51607	0.00684774
Smp_135730.1	1.91935	0.000586657		Smp_160240.1	2.14202	0.00101053		Smp_087690.1	-3.00078	0.00222529
Smp_135890.1	1.52495	0.00663581		Smp_160300.1	2.70594	9.9092e-05		Smp_087750.1	-2.42326	0.00934551
Smp_135920.1	-1.83938	0.00349047		Smp_160640.1	-4.18769	1.37144e-10		Smp_087760.1	2.70807	5.37345e-05
Smp_136050.1	2.62158	0.00121905		Smp_160860.1	3.44924	1.78487e-05		Smp_087940.1	3.30602	8.28703e-07
Smp_136070.1	1.97481	0.00240588		Smp_161030.1	1.8856	0.00459877		Smp_088090.1	6.18741	5.01751e-17
Smp_136110.1	1.52364	0.00743066		Smp_161500.1	1.82536	0.00645963		Smp_088420.1	3.00634	8.7326e-06
Smp_136120.1	3.67945	4.27005e-05		Smp_161570.1	1.96843	0.0065692		Smp_088610.1	31.7928	4.47432e-11
Smp_136150.1	-2.00753	0.00142801		Smp_162110.1	3.38169	4.28999e-06		Smp_088920.1	-6.7303	1.89254e-10
Smp_136420.1	2.61483	1.33589e-06		Smp_162180.1	-2.75028	4.52073e-05		Smp_089000.1	2.30917	0.000637102
Smp_136430.1	1.57192	0.00504634		Smp_162190.1	-2.50891	0.000147693		Smp_089060.2	2.2934	0.000694534
Smp_136440.1	2.26934	5.14266e-05		Smp_162360.1	-2.311	0.00494296		Smp_089200.1	3.4391	3.74288e-07
Smp_136450.1	2.43355	0.00048298		Smp_162370.1	-3.288	1.30923e-05		Smp_089270.1	33.9979	1.73024e-20
Smp_136480.1	1.71467	0.00159985		Smp_162490.1	4.50561	5.77243e-06		Smp_089290.1	5.77121	2.64924e-16
Smp_136510.1	1.52082	0.00571288		Smp_162580.1	-2.55903	0.00529756		Smp_089430.1	1.89065	0.00580572
Smp_136540.1	1.67319	0.0020042		Smp_162760.1	2.18246	0.000822248		Smp_089470.1	-3.57807	0.00324755
Smp_136590.1	-2.57909	2.18901e-05		Smp_162840.1	2.03537	0.00389471		Smp_089570.1	4.32669	2.29644e-10
Smp_136650.1	2.43234	6.97368e-06		Smp_163060.1	-5.88223	1.01826e-12		Smp_089640.3	2.61378	0.000100815
Smp_136660.1	2.2404	2.50511e-05		Smp_163150.1	28.8306	0.000199987		Smp_089780.1	-31.2847	0.000207688
Smp_136710.1	-1.96565	0.00124051		Smp_163170.1	-2.46881	0.00109596		Smp_089870.1	1.92014	0.0050397
Smp_136720.1	1.65949	0.0077421		Smp_163400.1	-3.71419	3.44902e-07		Smp_090160.1	-2.89095	0.00246547
Smp_136730.1	2.01202	0.000358017		Smp_163550.1	2.50168	9.77902e-05		Smp_090230.1	2.23536	0.000952687
Smp_136780.1	1.55052	0.0050464		Smp_163590.1	2.30141	0.00139644		Smp_090420.1	-5.961	8.31799e-06
Smp_136830.1	3.14622	0.00946407		Smp_163710.1	-5.51452	7.66377e-16		Smp_090430.1	-3.5994	0.00292572
Smp_136840.1	1.87562	0.00240236		Smp_163810.1	2.99168	3.12278e-06		Smp_090520.1	2.22416	0.00104516
Smp_136920.1	1.98422	0.000470029		Smp_163930.1	1.90951	0.00493651		Smp_090690.1	-2.46934	0.00646814
Smp_137110.1	2.61432	6.61156e-07		Smp_163940.1	5.07286	4.47778e-06		Smp_090790.1	2.25951	0.00106122
Smp_137120.1	1.75616	0.00111236		Smp_164070.1	-2.57927	0.000440404		Smp_090920.3	2.3201	0.000617294
Smp_137140.1	2.59382	2.91404e-06		Smp_164170.1	-6.57383	4.29066e-20		Smp_091000.1	-3.51476	0.00205309
Smp_137410.1	-1.93003	0.00162469		Smp_164180.1	-2.48318	0.000168397		Smp_091010.1	2.1929	0.00121015
Smp_137460.1	28.7072	8.16567e-05		Smp_164260.1	1.876	0.00506482		Smp_091170.1	4.26971	4.52584e-10
Smp_137520.1	-3.03507	8.4423e-07		Smp_164320.1	2.81756	0.00339238		Smp_091190.1	1.94942	0.00437043
Smp_137660.1	1.51931	0.00754289		Smp_164380.1	2.13374	0.00102065		Smp_091230.1	4.15353	1.15566e-09
Smp_137700.1	2.85316	0.000141925		Smp_164590.1	-2.0499	0.00179047		Smp_091240.2	1.95188	0.00426774
Smp_137710.1	1.76062	0.00106175		Smp_165050.1	-6.1735	9.67087e-07		Smp_091300.1	5.60613	5.24188e-15
Smp_137770.1	1.85423	0.000870166		Smp_165150.1	4.40961	7.25437e-08		Smp_091380.1	1.84657	0.0071816
Smp_137820.1	3.62878	3.37673e-09		Smp_165230.1	-2.84903	1.03194e-05		Smp_091460.1	2.12896	0.00171042
Smp_137830.1	1.74583	0.00126115		Smp_165440.1	2.57248	6.25993e-05		Smp_091640.1	2.96752	9.30899e-06
Smp_137910.1	-3.21203	1.97246e-07		Smp_166020.1	2.35423	0.000677589		Smp_091730.1	3.35507	5.7825e-07
Smp_137950.2	-2.17729	0.000385312		Smp_166340.1	2.40555	0.000199987		Smp_091750.1	2.18131	0.00132916
Smp_137980.1	3.87104	1.15616e-07		Smp_166770.1	2.09395	0.00149499		Smp_091820.1	2.2064	0.00113422
Smp_138010.1	2.26706	0.00027933		Smp_166920.1	-1.788	0.00728732		Smp_092490.2	2.90182	1.51733e-05
Smp_138070.1	7.6942	1.32467e-15		Smp_167010.1	1.87711	0.00454052		Smp_092850.1	2.08311	0.00226041
Smp_138080.1	7.18495	6.51323e-13		Smp_167060.1	2.94117	3.1473e-05		Smp_092950.1	-2.43534	0.00669813
Smp_138090.1	2.10204	0.00921272		Smp_167260.1	4.83412	2.1071e-07		Smp_093320.1	2.97933	1.47291e-05
Smp_138140.1	1.69789	0.00266665		Smp_167270.1	2.50577	0.00515282		Smp_093620.1	2.76448	4.15013e-05
Smp_138210.1	3.2098	1.31018e-09		Smp_167460.1	1.79724	0.00723249		Smp_093720.1	-3.44279	0.00113717
Smp_138230.1	1.97685	0.000740337		Smp_167470.1	2.4577	0.000168739		Smp_093800.1	1.9048	0.00647379
Smp_138270.1	3.09889	3.05896e-08		Smp_167680.2	-2.22482	0.000598142		Smp_093820.1	2.2352	0.000960628
Smp_138290.1	2.20798	3.05679e-05		Smp_167750.1	-1.80106	0.00679956		Smp_093850.1	1.97904	0.00396201
Smp_138390.1	3.52661	5.6847e-09		Smp_167760.1	-2.36936	0.00083114		Smp_094150.1	2.37991	0.000473477
Smp_138470.1	1.52768	0.0059182		Smp_168410.1	3.06855	1.03194e-05		Smp_094500.1	3.0006	7.40609e-06
Smp_138480.1	1.5098	0.00632971		Smp_168550.1	-2.22434	0.00138137		Smp_094560.1	-3.99681	4.98428e-05
Smp_138490.1	-2.58727	0.000186996		Smp_168720.1	2.10398	0.00154315		Smp_094680.1	2.22161	0.00224447
Smp_138510.1	1.55716	0.00735053		Smp_169050.1	2.89296	7.02809e-06		Smp_094980.1	3.61165	8.42155e-06
Smp_138600.1	1.45422	0.00885782		Smp_169070.1	2.22749	0.000672506		Smp_095250.1	2.55072	0.000145733
Smp_138740.1	2.94854	5.35829e-05		Smp_169100.1	3.00439	0.000119127		Smp_095350.1	8.46631	1.19028e-13
Smp_138810.1	2.00309	0.00104624		Smp_169190.1	-3.07742	1.35467e-06		Smp_095360.3	3.31649	7.52355e-07
Smp_138980.1	-2.27401	0.000432405		Smp_169410.1	1.87772	0.0080454		Smp_095400.1	5.23475	0.00598922
Smp_139010.1	1.50913	0.00612423		Smp_169450.1	2.00407	0.00272091		Smp_095460.1	3.53222	8.5791e-07
Smp_139150.1	3.46417	2.64709e-09		Smp_169680.1	2.81174	9.9549e-05		Smp_095650.1	1.89076	0.00577393
Smp_139160.1	1.62109	0.00327322		Smp_169880.1	2.1527	0.00118102		Smp_095880.1	-2.88621	0.00142437
Smp_139170.1	2.55923	4.05048e-05		Smp_170160.1	-1.84217	0.0054598		Smp_095980.1	38.2917	5.85078e-40
Smp_139220.1	2.50466	2.02174e-06		Smp_170270.1	1.96619	0.00520433		Smp_096230.1	-2.55461	0.00846856
Smp_139240.1	2.20079	0.000288276		Smp_170330.1	-2.382	0.000209439		Smp_096290.2	3.64079	6.03119e-08
Smp_139250.1	-4.28437	2.04885e-10		Smp_170340.1	-2.44679	0.000143298		Smp_096420.1	-4.58718	0.00027235
Smp_139280.1	4.66728	3.08679e-14		Smp_170820.1	2.75247	2.3247e-05		Smp_096760.1	2.83916	2.20849e-05
Smp_139330.1	3.18436	2.05162e-09		Smp_171120.1	2.0809	0.00160919		Smp_096790.1	1.98827	0.00364416
Smp_139370.1	1.82329	0.00167717		Smp_171360.1	-5.62934	5.74531e-11		Smp_096830.1	3.14218	2.14025e-05
Smp_139540.2	2.45721	3.73844e-06		Smp_171900.1	-1.95403	0.00310572		Smp_096840.1	2.12824	0.00176543
Smp_139940.1	3.18784	1.79586e-08		Smp_171960.1	-2.59507	4.86829e-05		Smp_097250.1	1.8564	0.00747195
Smp_140090.1	-1.80246	0.00750814		Smp_171970.1	-3.51146	8.75476e-08		Smp_097320.1	2.18856	0.00125987
Smp_140130.1	2.156	5.24859e-05		Smp_172100.1	-5.08195	1.07168e-10		Smp_097380.1	4.4923	4.34979e-11
Smp_140160.1	-2.24869	0.00289939		Smp_172140.1	3.52761	2.38011e-07		Smp_097490.1	1.92815	0.0053354
Smp_140190.1	3.74297	3.97696e-08		Smp_172340.1	-4.91121	3.31394e-11		Smp_097620.1	2.03662	0.00295474
Smp_140270.1	-3.28808	1.06189e-07		Smp_172460.1	-2.84169	8.61515e-06		Smp_097750.1	3.56887	1.03662e-07
Smp_140280.1	-4.36795	4.08935e-09		Smp_172580.1	1.90017	0.00408858		Smp_097800.2	2.89653	1.48624e-05
Smp_140380.1	31.1149	2.85586e-12		Smp_172630.1	-3.66648	0.000826832		Smp_098020.1	-30.3325	0.00171586
Smp_140470.1	-2.00613	0.0019596		Smp_172640.1	-1.83248	0.00780755		Smp_098250.1	-3.84836	0.00210292
Smp_140540.1	2.3456	1.4648e-05		Smp_172750.1	2.48258	0.000120078		Smp_098300.1	-2.79825	0.00243449
Smp_140660.1	1.79789	0.000958374		Smp_172930.1	1.77326	0.00786278		Smp_098340.1	2.66199	0.000707598
Smp_140720.1	28.4222	0.000360705		Smp_172960.1	3.59455	3.50104e-05		Smp_098590.1	2.95963	1.07866e-05
Smp_140740.1	2.10872	0.000110175		Smp_173010.1	3.31605	3.43639e-07		Smp_098740.1	3.15131	5.4437e-06
Smp_140820.1	1.56596	0.00421608		Smp_173150.1	-1.81056	0.00688872		Smp_098890.3	2.61024	0.000100722
Smp_140910.1	2.87295	2.79917e-06		Smp_173170.1	2.07672	0.00631761		Smp_098960.1	2.30642	0.000637499
Smp_140980.1	3.46885	5.59286e-08		Smp_173230.2	1.76229	0.00863015		Smp_099150.1	2.76284	3.71226e-05
Smp_141020.1	-1.83803	0.00922896		Smp_173250.1	-1.78148	0.00810519		Smp_099420.1	2.53515	0.000175618
Smp_141290.1	2.11437	6.55616e-05		Smp_173350.1	-4.36028	3.31053e-07		Smp_099500.1	-5.21451	2.10723e-05
Smp_141310.1	1.68492	0.00397286		Smp_173510.1	2.71647	0.00338581		Smp_099640.1	-32.2653	4.8028e-06
Smp_141390.1	2.53065	1.62495e-06		Smp_173610.1	-3.23006	5.65028e-07		Smp_100040.2	2.43497	0.000305045
Smp_141480.1	7.15695	2.50192e-12		Smp_173910.1	-2.33709	0.00029692		Smp_100110.1	2.5362	0.00018311
Smp_141490.1	3.63138	1.47757e-11		Smp_173980.1	1.92629	0.0052324		Smp_100140.1	1.89705	0.00585795
Smp_141510.1	3.0642	1.50394e-08		Smp_174190.1	2.21044	0.000896116		Smp_100540.1	-3.5218	0.00620375
Smp_141570.1	-1.97256	0.00141965		Smp_174340.1	3.3902	0.00220816		Smp_101050.1	-30.0027	0.00470261
Smp_141680.1	2.03394	0.000657043		Smp_174510.1	-3.73124	8.16586e-09		Smp_101970.1	4.52255	4.21285e-11
Smp_141800.1	-2.92626	2.39473e-06		Smp_174520.1	-28.7101	0.000476073		Smp_102120.1	-30.7013	0.000477001
Smp_141930.1	2.93755	0.000252504		Smp_174530.1	-4.7103	2.95063e-10		Smp_102190.1	-3.2186	0.00128091
Smp_141940.1	2.38989	3.7626e-05		Smp_174600.1	-28.2577	0.00316097		Smp_102240.1	1.98807	0.0036142
Smp_141980.1	1.66342	0.0022268		Smp_174720.1	-2.65641	6.96273e-05		Smp_102400.1	1.95631	0.00580141
Smp_142030.1	1.71546	0.00158951		Smp_174810.1	2.45376	0.000175274		Smp_102490.1	1.9155	0.00524899
Smp_142040.1	1.87428	0.000507345		Smp_174820.1	2.04143	0.00779864		Smp_102510.1	2.01582	0.00322771
Smp_142120.1	3.02366	3.32563e-08		Smp_174830.1	-3.25795	0.000417176		Smp_102670.1	4.88862	1.3677e-05
Smp_142140.1	-2.20682	0.000452018		Smp_174840.1	-2.04419	0.00208888		Smp_102780.1	2.84027	4.36206e-05
Smp_142190.1	-2.05425	0.000734785		Smp_175020.1	1.81137	0.00980702		Smp_102820.1	3.23196	1.87993e-06
Smp_142220.1	3.45828	5.76038e-10		Smp_175060.1	2.18749	0.000906598		Smp_103330.1	2.22646	0.00109561
Smp_142250.1	1.72338	0.00143586		Smp_175240.1	-4.50317	1.15079e-07		Smp_103610.1	3.13296	2.84211e-06
Smp_142280.1	2.45054	1.34994e-05		Smp_175290.1	1.85787	0.00526679		Smp_103640.1	-2.70144	0.00393854
Smp_142360.2	5.54296	8.78133e-16		Smp_175300.1	1.88978	0.0043255		Smp_103710.1	1.94511	0.00448954
Smp_142460.1	1.64411	0.00263154		Smp_175390.1	2.45605	0.000192366		Smp_103790.1	2.87691	2.48772e-05
Smp_142470.1	1.74218	0.00202488		Smp_175410.1	2.36528	0.00100538		Smp_103830.2	2.0141	0.00332998
Smp_142540.1	2.23555	0.00217983		Smp_175510.1	2.91866	5.32201e-06		Smp_104580.1	1.97746	0.0039044
Smp_142600.1	2.07413	8.98175e-05		Smp_175890.1	-1.84813	0.00566129		Smp_104660.1	3.1983	2.19106e-06
Smp_142810.1	5.27928	7.24543e-13		Smp_175930.1	2.07601	0.00147165		Smp_104730.1	2.18615	0.00138157
Smp_143180.1	1.5811	0.00468817		Smp_175960.1	2.18535	0.000825902		Smp_104970.1	-4.02801	1.87214e-05
Smp_143190.1	2.22488	0.000207786		Smp_175970.1	2.16402	0.000918787		Smp_105020.1	3.37418	4.83623e-07
Smp_143220.1	-2.21359	0.000375191		Smp_176100.1	1.84606	0.0056967		Smp_105100.1	2.92293	1.3677e-05
Smp_143260.1	1.95264	0.000424945		Smp_176240.1	1.85279	0.00882368		Smp_105210.1	2.09429	0.00207947
Smp_143310.1	2.09949	9.23311e-05		Smp_176390.1	1.80331	0.00732128		Smp_105220.1	-2.68609	0.00279738
Smp_143360.1	2.01687	0.000174016		Smp_176470.1	1.91415	0.0045498		Smp_105320.1	4.36539	1.34802e-10
Smp_143450.1	30.7543	1.42881e-10		Smp_176780.1	1.77718	0.00881856		Smp_105340.1	-3.78466	4.95134e-05
Smp_143540.1	-2.35158	0.00103704		Smp_176910.1	-3.30226	3.45918e-07		Smp_105410.1	2.66552	7.0035e-05
Smp_143590.1	2.4613	0.000152826		Smp_176950.1	2.11927	0.00358103		Smp_105420.1	2.57973	0.000120603
Smp_143670.1	2.2614	3.70985e-05		Smp_176980.1	-2.64584	0.000181345		Smp_105450.2	4.4672	5.23277e-11
Smp_143680.1	-2.49107	3.98322e-05		Smp_177320.1	4.93644	0.000140516		Smp_105620.1	-4.35606	0.000172164
Smp_143700.1	-2.07889	0.000715686		Smp_177340.1	2.33797	0.00673813		Smp_105630.1	-4.58409	0.00163331
Smp_143720.1	3.75744	3.23358e-07		Smp_177350.1	4.59574	9.18414e-05		Smp_105730.1	31.2667	4.88996e-09
Smp_143830.1	-1.96084	0.00128348		Smp_177920.1	2.92987	0.00343015		Smp_105760.1	-32.1219	7.26815e-06
Smp_143940.1	-2.51915	0.000207046		Smp_179200.1	-3.96668	6.03728e-05		Smp_106010.1	1.97918	0.00629576
Smp_144000.1	-1.80851	0.00702795		Smp_179260.1	-2.66415	0.000479608		Smp_106050.1	1.9074	0.00565455
Smp_144100.1	29.5727	2.92704e-06		Smp_179300.1	-2.14483	0.000936535		Smp_106260.1	2.1103	0.00254351
Smp_144110.1	2.62747	3.60687e-06		Smp_179460.1	-4.27543	8.00109e-11		Smp_106930.1	2.04652	0.00262835
Smp_144170.1	1.61204	0.0034211		Smp_179490.1	1.80477	0.00677706		Smp_107240.1	1.90201	0.0056827
Smp_144350.1	3.34699	1.47944e-08		Smp_179570.1	4.67188	4.3268e-11		Smp_108550.1	5.40319	4.03643e-07
Smp_144370.1	-1.81532	0.00485621		Smp_179700.1	-1.89086	0.0097715		Smp_109320.1	3.62443	4.55745e-06
Smp_144440.1	6.67458	1.83811e-15		Smp_179740.1	2.58763	5.30038e-05		Smp_111800.1	-30.4753	0.00110835
Smp_144480.1	2.16606	0.000291123		Smp_179970.1	-3.38873	5.30038e-05		Smp_111980.1	2.74991	0.000121227
Smp_144500.1	-2.47115	0.00991488		Smp_180280.1	2.7101	0.00783399		Smp_112450.1	33.5654	1.49786e-18
Smp_144540.1	2.23648	7.90298e-05		Smp_180290.1	2.5443	0.000146936		Smp_112910.1	1.99541	0.00884428
Smp_144550.1	1.97469	0.000212221		Smp_180460.1	3.20649	8.97827e-07		Smp_113620.5	4.49906	3.96561e-11
Smp_144670.1	-2.27373	0.00185677		Smp_180510.1	-1.95062	0.00303143		Smp_113660.1	-6.36092	1.72034e-07
Smp_144680.1	-1.95402	0.00175057		Smp_180530.4	-1.74488	0.00905407		Smp_114080.1	-2.6684	0.00931653
Smp_144690.1	1.70662	0.00173488		Smp_180580.1	2.17843	0.00228879		Smp_114180.1	-3.33907	0.000447658
Smp_144840.1	1.5344	0.00548707		Smp_180620.1	3.3075	5.07828e-07		Smp_114220.1	1.95804	0.00737249
Smp_144860.1	4.02388	1.56807e-08		Smp_180660.1	-1.9271	0.00785243		Smp_114340.1	-33.3471	4.24939e-08
Smp_145090.1	1.69302	0.00185083		Smp_180820.1	-3.08007	1.87211e-05		Smp_114430.1	-6.85138	1.94713e-07
Smp_145100.1	4.60338	0.000211135		Smp_180870.1	2.03567	0.00343015		Smp_114660.1	2.10393	0.00218915
Smp_145230.1	2.02283	0.000167921		Smp_181160.1	2.40918	0.000233586		Smp_114870.1	10.4401	2.63533e-30
Smp_145400.1	4.36894	3.36692e-09		Smp_181910.1	-3.49549	3.95027e-05		Smp_114910.1	2.6111	0.000133995
Smp_145460.1	1.69246	0.00332891		Smp_182090.1	-33.2729	1.15445e-19		Smp_115510.1	-30.865	0.000916799
Smp_145470.1	2.46233	4.77855e-06		Smp_182770.1	-1.72906	0.00980702		Smp_116760.1	6.0461	4.34723e-10
Smp_145640.1	-3.10209	1.8231e-05		Smp_183620.1	-2.73588	0.007487		Smp_117340.1	-31.1526	0.000373131
Smp_145660.1	2.03976	0.000233098		Smp_185310.1	-28.0245	0.00615203		Smp_117990.1	4.06143	3.86858e-05
Smp_145690.1	-2.68888	2.20136e-05		Smp_185840.1	3.61155	2.01409e-07		Smp_118040.1	-6.7781	2.62805e-08
Smp_145950.1	2.03551	0.00255312		Smp_185850.1	-3.2125	9.46211e-06		Smp_118280.1	-2.78992	0.00223825
Smp_145970.1	2.6669	5.2346e-07		Smp_186020.1	-1.903	0.00780755		Smp_118560.1	-4.368	1.8632e-05
Smp_145990.1	-1.85052	0.0024781		Smp_186960.2	-2.91935	8.73484e-06		Smp_118750.1	3.2	2.77914e-06
Smp_146120.1	1.82161	0.000802189		Smp_187010.1	-4.63783	1.5144e-09		Smp_119050.1	8.89159	9.34782e-30
Smp_146220.1	-1.96215	0.00751105		Smp_187090.1	4.3888	3.11598e-06		Smp_119140.1	-35.1798	8.46877e-12
Smp_146350.1	28.6793	8.16567e-05		Smp_187140.1	2.42279	0.000194088		Smp_119260.1	-4.28922	0.000848674
Smp_146440.1	1.65675	0.00240588		Smp_187410.1	-2.81428	0.000366611		Smp_119310.1	1.83319	0.00757518
Smp_146470.1	2.37814	0.000188635		Smp_187540.1	3.41052	1.51136e-05		Smp_119580.1	5.35423	1.46545e-07
Smp_146710.1	2.11838	0.000153156		Smp_187680.1	3.37026	5.74202e-06		Smp_119730.1	2.29354	0.00199756
Smp_146750.1	3.08396	7.37403e-09		Smp_188230.1	2.37243	0.000265509		Smp_119920.1	2.35321	0.000488
Smp_147010.1	2.3948	5.32571e-06		Smp_188580.1	-2.508	0.000229285		Smp_120020.1	-4.58344	9.229e-06
Smp_147040.1	-3.31325	6.32897e-07		Smp_188590.1	2.05151	0.00276339		Smp_120070.1	-29.6847	0.00995833
Smp_147070.1	3.36031	7.83492e-10		Smp_188600.1	-2.15188	0.00124408		Smp_120180.1	-3.45985	0.000255955
Smp_147110.1	-3.85343	2.92698e-07		Smp_188670.1	1.94907	0.00333626		Smp_120280.1	-3.42864	0.00827294
Smp_147160.1	-1.67081	0.00896152		Smp_188780.1	-11.0599	1.46057e-26		Smp_120390.1	4.46606	5.11391e-06
Smp_147270.1	3.54088	0.00116484		Smp_188800.1	-3.45284	1.26693e-05		Smp_120700.2	1.96153	0.00406688
Smp_147440.1	-2.99536	4.45869e-06		Smp_188880.1	-7.02823	1.6281e-10		Smp_120740.1	-3.43667	0.000199357
Smp_147460.1	1.59615	0.00355712		Smp_189180.1	-4.94285	1.78377e-05		Smp_120790.1	-7.63879	5.46071e-09
Smp_147470.1	2.02432	0.000154288		Smp_190090.1	1.99672	0.00290473		Smp_121130.1	2.23218	0.00100241
Smp_147530.1	1.74888	0.0078195		Smp_190530.1	2.25002	0.0046165		Smp_121320.1	3.53379	1.21039e-06
Smp_147660.1	-3.90849	2.46893e-05		Smp_191250.1	-5.12598	6.33158e-12		Smp_121390.1	3.6547	4.36387e-07
Smp_147730.1	4.35686	3.40434e-14		Smp_191400.1	-3.21469	0.00238651		Smp_121780.1	-3.78674	4.15013e-05
Smp_147800.1	2.21551	3.4537e-05		Smp_191660.1	-2.49683	0.00384095		Smp_121920.1	-3.82016	7.1515e-05
Smp_147830.1	2.42614	2.03182e-05		Smp_191730.1	2.16489	0.00673813		Smp_121930.1	2.50837	0.000209439
Smp_147840.1	-1.62942	0.00883554		Smp_191880.1	3.23332	0.00459667		Smp_121960.1	-2.98972	0.0014008
Smp_148090.1	4.49147	3.08919e-05		Smp_193010.1	2.01202	0.00616878		Smp_122090.1	-3.07446	0.00866897
Smp_148110.1	1.70823	0.00160686		Smp_193300.1	2.42766	0.000519546		Smp_122880.1	-3.79439	0.000727575
Smp_148140.1	1.55034	0.00511207		Smp_193630.1	-7.11958	9.16934e-13		Smp_122950.1	-3.97269	3.3941e-05
Smp_148160.1	-2.12802	0.000776369		Smp_194040.1	-4.95481	4.41904e-13		Smp_123010.1	2.87337	1.83825e-05
Smp_148390.1	1.97532	0.0075651		Smp_194050.1	-2.32883	0.000296689		Smp_123050.1	-4.85854	6.25726e-07
Smp_148500.1	1.93603	0.000618587		Smp_194130.1	-4.81084	9.69043e-06		Smp_123100.1	-3.23618	0.000473226
Smp_148540.1	-2.23212	0.000230375		Smp_194170.1	-2.75919	1.74478e-05		Smp_123110.1	-3.91059	3.0991e-05
Smp_148560.2	1.58613	0.00382257		Smp_194190.1	-3.13584	7.78276e-06		Smp_123120.1	-32.0842	9.27308e-06
Smp_148570.1	1.83358	0.00310868		Smp_194280.2	-2.47254	0.000135273		Smp_123140.1	-30.7706	0.000418742
Smp_148580.1	1.46707	0.00926911		Smp_194390.1	2.05599	0.00165697		Smp_123170.1	1.81874	0.00845586
Smp_148600.1	1.84117	0.00890767		Smp_194430.1	-1.86996	0.00529788		Smp_123200.1	34.3576	4.23216e-22
Smp_148740.1	1.73505	0.00138862		Smp_194740.1	1.97323	0.0062105		Smp_123240.1	2.00211	0.00458998
Smp_148800.1	-3.38287	4.15407e-08		Smp_194770.1	-5.27535	5.27373e-15		Smp_123250.1	-4.0713	5.19271e-05
Smp_148910.1	2.90291	0.00212245		Smp_194830.1	-4.62389	2.67577e-12		Smp_123260.1	-2.83824	0.00161307
Smp_149010.1	1.88665	0.000530594		Smp_194860.1	3.69195	1.44875e-08		Smp_123270.1	6.7911	1.29492e-20
Smp_149060.1	3.15841	5.04173e-08		Smp_194870.1	-2.89726	0.0033139		Smp_123300.1	-3.48708	0.000260634
Smp_149110.1	-2.86275	7.8302e-06		Smp_194880.1	1.74602	0.00969285		Smp_123350.1	-2.72396	0.00478661
Smp_149160.1	2.05041	0.000115273		Smp_194950.1	-2.64369	9.15311e-05		Smp_123370.1	-4.05447	4.5004e-05
Smp_149400.1	-3.66777	2.09437e-08		Smp_194970.1	3.36565	3.21569e-07		Smp_123540.1	32.3233	3.21898e-13
Smp_149520.1	2.97272	5.92917e-07		Smp_194980.1	3.96272	1.32274e-09		Smp_123550.1	6.2685	5.23277e-11
Smp_149550.1	4.24977	1.7061e-07		Smp_195060.1	-3.3113	2.41491e-07		Smp_123730.1	-4.28595	1.57885e-05
Smp_149670.1	-1.87159	0.00256007		Smp_195070.1	-8.78948	1.01639e-30		Smp_123740.1	-5.16835	2.56646e-05
Smp_149690.1	3.79073	9.47475e-09		Smp_195090.1	-7.98979	1.12947e-26		Smp_123780.1	2.70567	0.000307398
Smp_149750.1	1.81493	0.000924229		Smp_195110.1	-2.87422	1.04242e-05		Smp_123790.1	3.65623	8.50633e-05
Smp_149790.1	2.0194	0.00019816		Smp_195150.1	-2.22185	0.000622199		Smp_123810.1	-3.00804	0.00404588
Smp_150060.1	2.59653	4.71614e-06		Smp_195180.1	2.1477	0.0033823		Smp_123820.1	-33.7154	7.6638e-09
Smp_150090.1	-1.67025	0.00834323		Smp_196050.1	-2.12398	0.00825274		Smp_123830.1	6.96788	1.62673e-21
Smp_150110.1	2.48119	8.84309e-05		Smp_196120.1	-1.88615	0.00444358		Smp_123910.1	2.19976	0.00428208
Smp_150380.1	2.60684	8.27542e-07		Smp_196250.1	1.76436	0.00816874		Smp_123920.1	-32.29	4.01303e-06
Smp_150410.1	-1.75543	0.00866273		Smp_196370.1	1.80035	0.00814322		Smp_123960.1	-2.90514	0.00124157
Smp_150430.1	3.3894	1.22303e-09		Smp_196680.1	-3.81305	1.14667e-07		Smp_124000.1	-3.4836	0.000130702
Smp_150480.1	1.95747	0.000240814		Smp_196700.1	-8.60374	7.45163e-30		Smp_124070.1	4.90129	2.31644e-11
Smp_150590.1	2.20127	0.00311929		Smp_196830.1	2.99041	0.00396788		Smp_124090.1	-33.2364	6.39431e-08
Smp_150740.1	2.00253	0.00016734		Smp_196840.1	-2.71906	2.46176e-05		Smp_124210.1	-3.52432	0.000823489
Smp_150810.1	2.66683	2.92046e-05		Smp_196980.1	3.42008	1.69886e-07		Smp_124260.1	-2.90554	0.0094475
Smp_150860.1	2.1808	3.92544e-05		Smp_197370.1	-2.78412	1.39184e-05		Smp_124290.1	3.51294	3.9064e-07
Smp_150870.1	-2.57224	6.86006e-05		Smp_197640.1	2.0322	0.00192897		Smp_124360.1	3.01162	7.87925e-06
Smp_150920.1	1.98644	0.000204744		Smp_198220.1	-2.40961	0.000232542		Smp_124580.1	-5.25127	7.3765e-07
Smp_151040.1	2.76347	1.55932e-07		Smp_198240.1	3.96448	3.10787e-07		Smp_124610.1	-3.1723	0.000497043
Smp_151120.1	3.01676	0.00338817		Smp_198260.1	-3.53943	8.0069e-07		Smp_124690.1	-32.9726	2.13929e-07
Smp_151160.1	2.03896	0.000330739		Smp_198690.1	3.03937	2.39335e-06		Smp_124710.1	3.54875	8.30595e-07
Smp_151220.1	1.52015	0.00595003		Smp_198930.1	2.72821	2.29055e-05		Smp_124740.1	-3.12825	0.00151379
Smp_151350.1	-3.15919	8.93993e-07		Smp_199540.1	-1.94928	0.00729521		Smp_124800.1	-2.83232	0.00246027
Smp_151360.1	2.08067	0.00110416		Smp_199690.1	2.2429	0.0037221		Smp_124810.1	-3.90202	5.44836e-05
Smp_151500.1	1.73487	0.00175057		Smp_199840.1	-2.17811	0.00108631		Smp_124910.1	-4.13831	8.94949e-06
Smp_151580.1	-1.62007	0.00936913		Smp_200010.1	-5.99069	1.34538e-13		Smp_125140.1	-30.7594	0.000467688
Smp_151620.1	2.22342	2.99722e-05		Smp_200080.1	-2.48979	0.00714165		Smp_125160.1	-2.41232	0.0073163
Smp_151630.1	1.60604	0.00480945		Smp_200090.1	-2.24032	0.000572264		Smp_125250.1	8.17517	5.25665e-21
Smp_151640.1	1.53358	0.0057183		Smp_200160.1	-3.61669	2.68031e-05		Smp_125300.2	-2.403	0.00775782
Smp_151800.1	-2.19603	0.00279976		Smp_200320.1	-28.8848	0.000199987		Smp_125450.1	-2.66946	0.00931653
Smp_151820.1	-1.72809	0.00630143		Smp_200370.1	-3.04961	0.000309757		Smp_125510.1	-3.57862	0.000107303
Smp_151940.1	2.19857	0.000121744		Smp_200510.1	-3.37241	3.6862e-07		Smp_125560.1	-2.75931	0.00814657
Smp_151950.1	2.34449	2.68791e-05		Smp_200520.1	4.82018	1.11271e-12		Smp_125650.1	-2.4742	0.00612572
Smp_152090.1	1.817	0.00489819		Smp_200540.1	-4.56928	1.05749e-06		Smp_125680.1	-2.39128	0.00841922
Smp_152160.1	4.2922	0.000164272		Smp_200620.1	-5.48735	4.74973e-07		Smp_125710.1	-30.6364	0.000666333
Smp_152170.1	3.06701	7.84328e-09		Smp_200670.1	-3.70319	1.78372e-05		Smp_125810.1	4.7956	1.36954e-11
Smp_152210.1	2.16973	0.000943093		Smp_200740.1	-29.2424	3.22845e-05		Smp_125980.1	2.23633	0.0023697
Smp_152260.1	-3.27288	1.06469e-07		Smp_200750.1	2.07793	0.00419531		Smp_126050.1	-2.95989	0.0012003
Smp_152270.1	-1.90572	0.00193663		Smp_200770.1	-2.26725	0.00176313		Smp_126060.1	-32.0406	9.77987e-06
Smp_152390.1	3.14796	0.00612711		Smp_200790.1	-4.29933	2.21601e-07		Smp_126120.1	2.13877	0.00164973
Smp_152460.1	1.57073	0.00663648		Smp_200800.1	-3.16383	6.97533e-06		Smp_126210.1	-6.02372	6.33895e-06
Smp_152540.1	3.94527	1.09378e-11		Smp_200810.1	1.84975	0.00528655		Smp_126220.1	-4.37767	2.14025e-05
Smp_152630.1	1.91977	0.00180681		Smp_200830.1	29.8733	3.89819e-06		Smp_126240.1	2.43174	0.000302888
Smp_152770.1	4.03764	8.78839e-13		Smp_200860.1	2.24792	0.000550161		Smp_126340.1	4.5407	0.000422644
Smp_152780.1	-4.36559	3.35897e-11		Smp_200870.1	-27.8744	0.00861861		Smp_126400.1	2.28854	0.00903103
Smp_152830.1	-1.84631	0.00275588		Smp_200880.1	-1.89753	0.00527591		Smp_126530.1	-2.96986	0.00191583
Smp_152940.1	1.64584	0.00346141		Smp_200900.1	-6.16081	7.90261e-18		Smp_126560.1	-34.2449	7.33656e-10
Smp_153200.1	3.41223	2.92303e-09		Smp_200970.1	-3.27737	0.00150719		Smp_126710.1	3.29302	0.000264762
Smp_153210.1	3.40674	4.87763e-10		Smp_201000.1	-7.17422	4.37881e-10		Smp_126870.1	-3.20416	0.0010342
Smp_153230.1	-1.76069	0.00415028		Smp_201070.1	-2.10182	0.00650448		Smp_126900.1	-2.40289	0.00937794
Smp_153240.1	-4.54135	4.55477e-12		Smp_201090.1	3.32288	1.11451e-06		Smp_127100.1	-3.0344	0.000883741
Smp_153290.1	2.1446	4.98388e-05		Smp_201130.1	2.05006	0.00526679		Smp_127120.1	-2.50932	0.00564438
Smp_153440.1	1.58772	0.006748		Smp_201140.1	3.32942	0.00028837		Smp_127160.1	-2.99495	0.00145653
Smp_153530.1	-2.06633	0.002772		Smp_201210.1	-2.42752	0.00229588		Smp_127200.1	4.9806	8.17505e-13
Smp_153580.1	2.77904	5.30535e-06		Smp_201230.1	-1.91885	0.00826943		Smp_127240.1	2.72043	0.00171586
Smp_153600.1	-2.75885	7.58965e-06		Smp_201260.1	-2.40264	0.00147901		Smp_127280.1	2.54799	0.00016138
Smp_153700.1	2.72512	2.09573e-07		Smp_201380.1	-2.84633	0.00124408		Smp_127670.1	2.44371	0.00213653
Smp_153930.1	2.51919	0.00101353		Smp_201410.1	-3.73546	7.81242e-05		Smp_127720.1	-3.71088	0.00100591
Smp_154010.1	-2.04878	0.000738747		Smp_201550.1	-2.92744	0.00392702		Smp_127800.1	-3.89059	3.02575e-05
Smp_154020.1	-2.0577	0.00070805		Smp_201590.1	-3.40215	0.00844251		Smp_127860.1	-30.5559	0.00077217
Smp_154100.1	2.66099	2.25264e-06		Smp_201610.1	-2.15944	0.00441281		Smp_127880.1	3.88045	0.00145603
Smp_154170.1	2.07213	0.000601081		Smp_201650.1	2.29243	0.00147901		Smp_127900.1	-3.43251	0.000162919
Smp_154180.1	27.8945	0.0017346		Smp_201670.1	3.25033	1.31174e-06		Smp_127910.1	-4.34078	6.2972e-06
Smp_154300.1	-4.85859	2.35729e-11		Smp_201690.1	-29.472	8.22138e-06		Smp_127990.1	2.65939	0.000858356
Smp_154370.1	-3.17792	1.25064e-06		Smp_201710.1	-4.94246	4.66986e-06		Smp_128060.1	-4.62189	2.85735e-05
Smp_154490.1	1.63156	0.00268825		Smp_201750.1	-6.23968	5.20329e-11		Smp_128070.1	-2.80117	0.00621529
Smp_154500.1	-2.47462	0.000115497		Smp_201790.1	-31.4149	4.76317e-12		Smp_128100.1	6.3503	1.82218e-10
Smp_154530.1	-1.69468	0.00600496		Smp_201810.1	-2.57888	7.17995e-05		Smp_128250.1	-2.67561	0.00342484
Smp_154670.1	1.46067	0.0091601		Smp_201830.1	-2.45459	0.00593968		Smp_128270.1	-29.8972	0.00537052
Smp_154700.1	2.20277	0.000237515		Smp_201900.1	-2.52618	0.000172199		Smp_128290.1	-4.88943	8.0716e-05
Smp_154900.1	-31.0692	1.26861e-09		Smp_201910.1	2.24375	0.000513216		Smp_128300.1	4.03326	5.71555e-09
Smp_154920.1	-1.89416	0.00194133		Smp_201920.1	-2.56202	0.000461675		Smp_128460.1	4.31017	6.83924e-10
Smp_155020.1	1.59962	0.00333309		Smp_201940.1	-33.3416	6.09173e-20		Smp_128470.1	4.90493	9.32727e-11
Smp_155040.1	1.54514	0.00565221		Smp_202010.1	-3.98636	0.000162892		Smp_128500.1	-3.13467	0.00324546
Smp_155050.1	2.48592	2.3121e-06		Smp_202120.1	4.56366	5.00001e-11		Smp_128610.1	2.55798	0.000140124
Smp_155170.1	3.42229	3.72284e-05		Smp_202160.1	-4.27814	1.4603e-07		Smp_128750.1	-2.70341	0.00271311
Smp_155220.1	1.66802	0.0022666		Smp_202190.1	-4.95406	7.49696e-09		Smp_129020.1	-2.90907	0.00172798
Smp_155250.1	3.47396	1.46892e-06		Smp_202220.1	-30.0602	2.0574e-07		Smp_129080.1	4.70261	7.03947e-12
Smp_155280.1	-2.84079	5.38873e-06		Smp_202230.1	-5.72943	8.09035e-10		Smp_129090.1	-4.06626	0.00176598
Smp_155290.1	-2.87609	3.93152e-05		Smp_202260.1	-4.82318	1.11271e-12		Smp_129100.1	-4.09093	7.23357e-05
Smp_155390.1	-2.33262	0.000146179		Smp_202290.1	2.41618	0.000193721		Smp_129170.1	-3.81476	3.43987e-05
Smp_155430.1	2.88175	3.28394e-05		Smp_202320.1	-4.16459	5.40469e-07		Smp_129250.1	-6.84763	2.0397e-07
Smp_155580.1	2.26938	3.24986e-05		Smp_202350.1	-3.74426	6.95063e-07		Smp_129270.1	-2.92995	0.00535781
Smp_155610.1	-3.1454	2.3121e-06		Smp_202370.1	-5.37369	7.19521e-08		Smp_129280.1	-31.5467	8.18919e-05
Smp_155700.1	1.58612	0.00411161		Smp_202450.1	-2.63936	0.000598874		Smp_129420.1	1.98696	0.00369576
Smp_155890.1	-3.09708	3.97226e-07		Smp_202560.1	-7.4997	3.33617e-11		Smp_129460.1	-2.68462	0.0036164
Smp_155900.1	-2.00086	0.00104624		Smp_202620.1	-1.80852	0.00859076		Smp_129470.1	-3.42733	0.000502027
Smp_156110.1	1.9338	0.000424945		Smp_202660.1	-3.57853	3.15828e-05		Smp_129480.1	-3.51004	0.000362968
Smp_156220.1	2.23243	0.000101018		Smp_202670.1	-5.20686	2.70317e-09		Smp_129490.1	-5.26632	1.83825e-05
Smp_156250.1	29.8341	3.89972e-07		Smp_202720.1	-2.09634	0.00246886		Smp_129500.1	-2.48161	0.00583341
Smp_156280.1	1.53059	0.00806139		Smp_202770.1	-3.43806	1.27474e-07		Smp_129530.1	-2.86914	0.00180406
Smp_156330.1	-2.7594	0.00162337		Smp_202780.1	-2.93238	0.000619157		Smp_129540.1	4.81541	0.000392976
Smp_156360.1	-2.80095	4.34608e-06		Smp_202800.1	-2.08184	0.00349608		Smp_129590.1	-2.72832	0.0024926
Smp_156520.1	-2.22057	0.000258959		Smp_202840.1	-3.10093	8.81161e-06		Smp_129610.1	2.42948	0.000553451
Smp_156580.1	1.74975	0.00238982		Smp_202930.1	4.12003	0.0012514		Smp_129640.1	-3.09649	0.000663832
Smp_156810.1	1.95043	0.00706365		Smp_202970.1	-2.22077	0.000725384		Smp_129760.1	2.84012	3.0149e-05
Smp_156890.1	2.23424	3.26018e-05		Smp_202990.1	-2.3991	0.00102065		Smp_129780.1	-5.3442	1.3677e-05
Smp_156910.1	-1.81979	0.00294141		Smp_203000.1	-28.8105	0.000359597		Smp_129790.1	-3.7787	6.35799e-05
Smp_156970.1	3.76782	5.57328e-12		Smp_203030.1	-2.35953	0.000336715		Smp_129810.1	-4.74246	1.71799e-05
Smp_157020.1	-2.19044	0.000331178		Smp_203080.1	-5.30875	1.65748e-06		Smp_129940.1	-32.3889	2.48127e-06
Smp_157070.1	1.76937	0.00172752		Smp_203100.1	-5.11746	1.01826e-12		Smp_129960.1	4.95837	6.21679e-12
Smp_157150.1	1.50556	0.00614448		Smp_203150.1	-2.06168	0.00221731		Smp_130070.1	-3.52786	0.000119258
Smp_157160.1	1.57738	0.00385437		Smp_203170.1	-2.057	0.00280708		Smp_130100.1	4.7263	5.19182e-12
Smp_157260.1	1.83022	0.0018417		Smp_203330.1	28.7094	0.000359597		Smp_130170.1	2.05113	0.00291096
Smp_157270.1	3.48388	6.79788e-10		Smp_203370.1	-3.49636	0.000379648		Smp_130230.1	2.31611	0.000605038
Smp_157280.1	3.89655	1.8093e-11		Smp_203380.1	-3.27633	6.04004e-07		Smp_130370.1	2.676	0.000237983
Smp_157310.1	-3.18961	1.99458e-07		Smp_203460.1	-2.55531	0.00654981		Smp_130490.1	3.91205	2.65424e-08
Smp_157370.1	1.64686	0.0024193		Smp_203470.1	-2.34044	0.00113376		Smp_130570.1	-2.34637	0.00904005
Smp_157390.1	2.89549	9.86996e-07		Smp_203550.1	-4.67477	9.14166e-05		Smp_130620.1	3.51463	2.59795e-07
Smp_157460.1	-2.29153	0.00346141		Smp_203720.1	-29.6712	2.77058e-06		Smp_130850.1	2.01326	0.00314021
Smp_157520.1	2.43114	3.68904e-06		Smp_203750.1	-2.75836	0.00783399		Smp_130870.1	-3.66187	0.000121572
Smp_157530.1	2.0351	0.000149235		Smp_203780.1	-1.82754	0.00676838		Smp_130940.1	1.83086	0.00794913
Smp_157570.1	3.30411	5.53325e-09		Smp_203800.1	-2.22681	0.00579325		Smp_130950.1	2.67884	6.51809e-05
Smp_157840.1	2.16736	9.33996e-05		Smp_203820.1	-3.80052	2.92727e-06		Smp_131020.1	-2.53263	0.00518546
Smp_158120.1	1.85364	0.00159813		Smp_203890.1	-2.77789	0.000936535		Smp_131110.2	42.0569	1.43247e-57
Smp_158150.1	-4.15152	0.000795599		Smp_203960.1	-30.449	1.19428e-08		Smp_131160.1	-3.35874	0.000334615
Smp_158160.1	1.81518	0.00562182		Smp_203980.1	-4.11456	8.16476e-07		Smp_131270.1	-2.49871	0.00891923
Smp_158360.1	2.56361	4.1136e-06		Smp_204020.1	3.73943	1.09301e-07		Smp_131290.1	-3.27032	0.00478661
Smp_158370.1	-3.26005	1.75247e-07		Smp_204040.1	-7.72013	4.87686e-13		Smp_131300.1	-4.35765	0.00307539
Smp_158460.1	2.52052	2.88984e-06		Smp_204190.1	-6.3675	1.02102e-15		Smp_131310.1	-2.3529	0.00887405
Smp_158520.1	1.65195	0.00896152		Smp_204230.1	3.06043	4.66779e-06		Smp_131350.1	-3.40445	0.000238183
Smp_158550.1	1.93797	0.000349984		Smp_204250.1	-4.63413	2.48952e-05		Smp_131450.1	2.87949	4.6299e-05
Smp_158670.1	1.64205	0.00246254		Smp_204290.1	-29.998	2.91428e-07		Smp_131470.1	3.2614	3.42589e-06
Smp_158720.1	1.84836	0.000732411		Smp_204440.1	-5.32064	0.000174778		Smp_131500.1	2.26448	0.00086881
Smp_158730.1	-2.8944	3.14626e-06		Smp_204450.1	2.05696	0.00177753		Smp_131600.1	-4.4906	4.24616e-06
Smp_158760.1	-1.68865	0.00698054		Smp_204640.1	-29.0996	9.18414e-05		Smp_131710.1	-4.67271	2.53655e-06
Smp_158770.1	-1.80336	0.00369059		Smp_204650.1	-4.39802	2.97457e-08		Smp_131730.1	-3.30476	0.00253474
Smp_158870.1	2.43698	1.39865e-05		Smp_204710.1	-2.07122	0.00615203		Smp_131750.1	3.46758	0.000227392
Smp_158880.1	2.60608	0.000101018		Smp_204760.1	3.85157	3.23091e-09		Smp_131790.1	2.52378	0.000553451
Smp_158950.1	2.10399	0.00107273		Smp_204770.1	-3.69806	9.16534e-09		Smp_131820.1	-2.42573	0.00722082
Smp_158980.1	4.49851	2.20411e-09		Smp_204780.1	-3.61866	0.000170947		Smp_131840.1	4.77521	4.41546e-12
Smp_158990.1	1.96982	0.000309462		Smp_204810.1	1.89232	0.00905407		Smp_132010.1	-7.9609	1.23537e-09
Smp_159100.1	1.47376	0.00765513		Smp_204820.1	-28.8606	0.000199987		Smp_132030.1	3.80864	2.18609e-08
Smp_159160.1	-1.71346	0.00576512		Smp_204860.1	-4.10473	3.57584e-07		Smp_132210.1	1.95133	0.00427668
Smp_159190.1	-4.01546	2.57092e-10		Smp_204980.1	-3.11721	0.00450739		Smp_132230.1	-31.3742	0.000152666
Smp_159200.1	-2.67481	2.04648e-05		Smp_204990.1	-2.84412	0.00466049		Smp_132300.1	2.59991	0.000107069
Smp_159240.1	2.64851	0.00515145		Smp_205000.1	-2.62736	0.000383796		Smp_132470.1	-5.63016	3.50641e-08
Smp_159360.1	3.19596	2.05162e-09		Smp_205070.1	4.66583	5.0899e-10		Smp_132670.1	2.98792	7.95737e-06
Smp_159390.1	2.98474	5.48676e-05		Smp_205290.1	-5.82146	4.37881e-10		Smp_132950.1	2.17859	0.0036142
Smp_159420.1	-2.83954	3.17149e-06		Smp_205310.1	4.57838	0.00010704		Smp_133310.1	3.83906	1.30756e-08
Smp_159610.1	2.11715	0.000252504		Smp_205380.1	-2.40036	0.000309453		Smp_133340.1	2.77586	5.40379e-05
Smp_159620.1	2.69258	2.77472e-07		Smp_205570.1	-2.48484	0.000120355		Smp_133480.1	-3.13811	0.0071816
Smp_159630.1	1.72813	0.00143403		Smp_205660.1	-2.73133	2.68131e-05		Smp_133600.1	2.12387	0.00180406
Smp_159650.1	27.4136	0.00958903		Smp_205720.1	2.23847	0.000559901		Smp_133680.1	-3.37334	0.000553402
Smp_159740.1	-2.86396	2.91404e-06		Smp_205740.1	-2.63096	0.00714165		Smp_133690.1	-2.81299	0.00178055
Smp_159760.1	-3.19093	1.81523e-06		Smp_205800.1	-3.0556	1.85908e-06		Smp_133750.1	32.2667	6.06123e-13
Smp_159930.1	-3.20136	4.68488e-06		Smp_205930.1	-32.2901	1.64184e-15		Smp_133770.1	2.02811	0.00324546
Smp_159950.1	1.61006	0.0033908		Smp_206130.1	-1.83736	0.00592355		Smp_133970.1	-3.98556	0.00127945
Smp_160120.1	-2.07597	0.00147164		Smp_206210.1	28.7712	0.000267174		Smp_134030.1	2.67581	0.000115335
Smp_160170.1	-2.4436	6.58021e-05		Smp_206260.1	-4.22287	1.87534e-06		Smp_134040.1	-2.73427	0.00263894
Smp_160180.1	1.88724	0.000599811		Smp_206270.1	2.77639	2.60324e-05		Smp_134050.1	-2.98209	0.00118621
Smp_160210.1	-2.13351	0.00286065		Smp_207040.1	-2.08264	0.00195962		Smp_134100.1	-32.954	2.49944e-07
Smp_160670.1	1.46203	0.00970351		Smp_208030.1	3.13991	9.17424e-07		Smp_134120.1	-2.44809	0.00644261
Smp_160830.1	2.2257	3.06567e-05		Smp_209000.1	2.32086	0.00106597		Smp_134150.1	-3.5358	0.000798858
Smp_160860.1	-2.20611	0.00915717		Smp_210040.1	28.7384	0.000267174		Smp_134200.1	2.0021	0.00584533
Smp_160990.1	-2.8233	3.12727e-05		Smp_210080.1	2.19426	0.000741583		Smp_134340.1	3.64247	0.00159431
Smp_161030.1	-3.40539	3.92875e-08		Smp_210200.1	2.2342	0.00214536		Smp_134400.1	2.17344	0.00136518
Smp_161180.1	2.5859	3.20162e-06		Smp_210780.3	-1.88961	0.00425332		Smp_134450.1	2.00007	0.00771808
Smp_161370.1	1.55714	0.00450921		Smp_210830.1	-2.15937	0.00126681		Smp_134500.1	-5.46986	6.39119e-05
Smp_161400.1	1.90638	0.00036026		Smp_210920.1	1.83376	0.00595493		Smp_134510.1	2.71049	5.45039e-05
Smp_161650.1	5.24825	1.34935e-17		Smp_211020.1	2.35322	0.00026786		Smp_134550.1	4.73858	7.73742e-12
Smp_161670.1	1.54839	0.0052063						Smp_134570.1	-4.56015	1.48104e-06
Smp_161760.1	1.81329	0.000999102						Smp_134710.1	3.9385	2.10498e-07
Smp_161930.1	-1.87824	0.00218585						Smp_134750.1	-2.98109	0.00223825
Smp_161950.1	1.86238	0.000751946						Smp_134800.1	-2.57903	0.00488418
Smp_162060.1	1.57142	0.00418073						Smp_135010.1	-2.51365	0.00512069
Smp_162070.1	29.6394	2.08469e-06						Smp_135070.1	-5.55038	5.5176e-06
Smp_162140.1	-2.80852	3.76817e-05						Smp_135110.1	-2.36118	0.00945596
Smp_162150.1	2.18506	4.90982e-05						Smp_135230.1	2.32928	0.00182027
Smp_162300.1	2.28701	1.70649e-05						Smp_135360.1	2.74411	8.23895e-05
Smp_162320.1	3.39366	6.72906e-07						Smp_135560.1	7.89553	8.51755e-26
Smp_162350.1	-1.903	0.00186687						Smp_135580.1	-3.07716	0.00182854
Smp_162480.1	2.44105	0.000347833						Smp_135590.1	-3.88531	0.00190321
Smp_162610.1	1.85121	0.00103182						Smp_135650.1	-4.66909	0.000184243
Smp_162670.1	-3.24743	2.97065e-07						Smp_135730.1	-2.79489	0.00376159
Smp_162920.1	1.58388	0.00407479						Smp_135740.1	3.85671	1.23997e-08
Smp_162980.1	2.28289	2.74802e-05						Smp_135940.1	3.40128	6.44548e-07
Smp_163050.1	-1.62975	0.00966229						Smp_135970.1	3.39976	1.87621e-06
Smp_163160.1	1.66658	0.00482417						Smp_136050.1	2.40201	0.00262835
Smp_163170.1	1.72734	0.00874421						Smp_136070.1	-3.21556	0.00264969
Smp_163200.1	-3.46002	1.52024e-06						Smp_136110.1	-2.73921	0.00331904
Smp_163380.1	-3.38825	7.19293e-08						Smp_136120.1	-30.1829	0.00276701
Smp_163480.1	2.99579	8.14875e-08						Smp_136170.1	-3.28506	0.000426438
Smp_163490.1	4.13294	3.08679e-14						Smp_136220.1	-3.30369	0.000266833
Smp_163520.1	1.8245	0.00067379						Smp_136250.1	-2.70827	0.00288709
Smp_163550.1	1.78661	0.00104732						Smp_136350.1	2.9806	2.37149e-05
Smp_163590.1	-2.56277	0.000153575						Smp_136420.1	-4.08825	0.000141875
Smp_163630.1	3.31884	7.83492e-10						Smp_136440.1	-3.40922	0.00124348
Smp_163750.1	1.59122	0.00351073						Smp_136450.1	-30.7309	0.000383131
Smp_163820.1	-1.83858	0.00293257						Smp_136480.1	-4.64358	4.77145e-06
Smp_163900.1	3.68022	6.43857e-08						Smp_136590.1	3.45557	3.11541e-07
Smp_163930.1	2.39665	0.000150556						Smp_136620.1	4.1757	4.04922e-07
Smp_163950.1	3.35839	2.67812e-10						Smp_136650.1	-2.97465	0.00140721
Smp_163960.1	1.76073	0.00121044						Smp_136710.1	2.903	1.48058e-05
Smp_164010.1	1.95731	0.000277679						Smp_136720.1	-3.53215	0.000324803
Smp_164070.1	2.23475	0.000419338						Smp_136730.1	3.47218	2.34922e-07
Smp_164090.1	1.43952	0.00970351						Smp_136760.1	3.25773	3.07266e-06
Smp_164180.1	3.28309	2.55651e-09						Smp_136840.1	-31.4106	0.000121182
Smp_164230.1	2.26279	2.91109e-05						Smp_136920.1	-2.46741	0.00826432
Smp_164240.1	2.29424	1.50004e-05						Smp_136950.1	2.96243	1.10067e-05
Smp_164300.1	1.54134	0.00487225						Smp_137130.1	-3.91588	0.000186393
Smp_164360.1	-2.18731	0.00103271						Smp_137140.1	-32.9268	2.53336e-07
Smp_164480.1	2.03169	0.000131687						Smp_137180.1	-4.03867	3.1407e-05
Smp_164550.1	6.56088	6.29956e-20						Smp_137260.1	-3.76315	5.8601e-05
Smp_164630.1	1.81889	0.000723726						Smp_137390.1	2.00268	0.00400034
Smp_164640.1	1.54399	0.00934968						Smp_137450.1	2.62665	0.000109131
Smp_164670.1	2.04962	0.000339803						Smp_137460.1	34.0237	1.35104e-20
Smp_164680.1	2.02462	0.0001414						Smp_137590.1	2.27175	0.000788591
Smp_165040.1	-3.00636	3.4537e-05						Smp_137600.1	1.96796	0.00431814
Smp_165060.1	-1.71143	0.00610222						Smp_137640.1	-3.04109	0.00622838
Smp_165170.1	-1.85991	0.00237701						Smp_137670.1	-3.00665	0.000938454
Smp_165320.1	2.18532	4.20796e-05						Smp_137690.1	2.18823	0.00785586
Smp_165390.1	1.80089	0.000852931						Smp_137700.1	2.1634	0.00218325
Smp_165410.1	1.95527	0.000776369						Smp_137720.1	1.90241	0.00607227
Smp_165950.1	-3.51036	2.10543e-08						Smp_137820.1	-6.12374	4.22612e-06
Smp_166300.1	1.90131	0.000795599						Smp_137840.1	3.31436	1.1308e-06
Smp_166340.1	1.55315	0.00629049						Smp_137910.1	2.95693	1.47563e-05
Smp_166440.1	1.48386	0.00970351						Smp_137960.1	2.78569	5.62976e-05
Smp_166490.1	1.9909	0.000272728						Smp_138010.1	-32.1064	7.96985e-06
Smp_166640.1	3.10341	4.01312e-09						Smp_138060.1	2.73314	0.000251193
Smp_166910.1	1.98863	0.000264835						Smp_138070.1	-4.75056	1.23593e-06
Smp_166970.1	2.37582	0.000278524						Smp_138080.1	-7.72207	8.47207e-12
Smp_166990.1	-1.73473	0.00910415						Smp_138110.1	-6.02643	6.53949e-08
Smp_167040.1	-3.12708	9.91546e-07						Smp_138140.1	-5.59211	4.6549e-06
Smp_167060.1	-2.39647	0.000427307						Smp_138200.1	-2.80892	0.0021416
Smp_167140.1	2.48034	4.88909e-05						Smp_138230.1	-3.36827	0.00342018
Smp_167330.1	-2.9857	9.65167e-07						Smp_138260.1	-5.92862	3.38592e-08
Smp_167400.1	1.58542	0.003705						Smp_138270.1	-4.79997	3.77063e-06
Smp_167440.1	2.85594	0.00811676						Smp_138350.1	-6.31228	9.5913e-09
Smp_167490.1	4.40216	5.13692e-06						Smp_138360.1	32.8896	1.268e-15
Smp_167640.1	-2.5619	4.25089e-05						Smp_138570.1	34.4494	1.6091e-22
Smp_167730.1	2.2218	9.23311e-05						Smp_138600.1	-2.64069	0.00369576
Smp_167770.1	2.35976	6.6438e-05						Smp_138630.1	-2.54929	0.00494373
Smp_167820.1	-1.82321	0.0033054						Smp_138740.1	3.81232	1.27404e-06
Smp_167900.1	2.4464	0.00574753						Smp_138750.1	4.70546	6.66123e-10
Smp_168000.1	2.11581	6.96723e-05						Smp_138770.1	-3.37929	0.000221955
Smp_168240.1	1.97885	0.000277679						Smp_138880.1	-2.33831	0.00941231
Smp_168270.1	-2.44558	6.97234e-05						Smp_138940.1	-31.9589	1.68937e-05
Smp_168390.1	-4.3727	4.37602e-07						Smp_139040.1	-29.9892	0.00470261
Smp_168460.1	-1.90436	0.00250919						Smp_139170.1	-33.2019	8.43942e-08
Smp_168620.1	2.46571	2.9188e-05						Smp_139180.1	-5.33275	1.27575e-07
Smp_168630.1	-1.76306	0.00422755						Smp_139190.1	-2.39226	0.00778668
Smp_168720.1	2.68156	5.6724e-05						Smp_139210.1	-3.92695	6.981e-05
Smp_168960.1	1.77808	0.0009477						Smp_139220.1	-3.33648	0.00027242
Smp_168980.1	3.19075	1.39721e-08						Smp_139240.1	2.78708	3.34088e-05
Smp_169090.1	-2.61175	3.01042e-05						Smp_139280.1	-5.42517	2.4325e-06
Smp_169190.1	-3.31571	7.18447e-08						Smp_139330.1	-3.40792	0.000225119
Smp_169200.1	-2.6733	0.00553944						Smp_139370.1	-4.2615	1.70157e-05
Smp_169210.1	1.86873	0.000554611						Smp_139400.1	-2.73311	0.00256245
Smp_169260.1	3.35771	4.75119e-10						Smp_139410.1	-5.20985	5.64924e-06
Smp_169450.1	-1.7012	0.00741534						Smp_139480.1	-3.95096	4.07561e-05
Smp_169480.1	2.38314	2.5319e-05						Smp_139500.1	3.05395	6.61879e-06
Smp_169760.1	-4.77425	2.92466e-07						Smp_139540.2	2.0411	0.0030479
Smp_169860.1	3.5069	1.88439e-06						Smp_139940.1	-34.084	1.48468e-09
Smp_170010.1	-2.08944	0.00145883						Smp_140040.1	-2.68823	0.0032567
Smp_170070.1	1.70481	0.0068715						Smp_140130.1	-6.1153	1.06269e-08
Smp_170130.1	2.72718	2.59529e-07						Smp_140170.1	-2.78463	0.00243449
Smp_170140.1	3.32773	1.77108e-09						Smp_140190.1	-31.0391	0.000542373
Smp_170210.1	-2.06277	0.0021937						Smp_140290.1	2.40601	0.000377932
Smp_170260.1	2.21961	2.99631e-05						Smp_140480.1	5.67617	7.03971e-16
Smp_170270.1	-2.56022	6.00914e-05						Smp_140510.1	2.2244	0.00103114
Smp_170280.1	5.01618	1.09608e-15						Smp_140540.1	-3.38673	0.00137286
Smp_170320.1	-1.99875	0.00466773						Smp_140610.1	2.84707	2.20856e-05
Smp_170370.1	-2.13859	0.00134686						Smp_140620.1	-4.09365	0.00789906
Smp_170520.1	3.4909	2.03054e-08						Smp_140680.1	3.26014	1.14268e-06
Smp_170640.1	3.91283	1.18524e-08						Smp_140720.1	2.34673	0.00355975
Smp_170650.1	29.948	1.55932e-07						Smp_140740.1	-2.51028	0.00762799
Smp_170940.1	1.88109	0.000760252						Smp_140900.2	1.93626	0.00470261
Smp_171010.1	-2.65169	4.74961e-05						Smp_140920.1	-2.57242	0.00580562
Smp_171020.1	-1.66387	0.00727373						Smp_140980.1	-31.2107	0.000265545
Smp_171190.1	1.91386	0.000441042						Smp_141250.1	-2.7525	0.0093354
Smp_171360.1	3.38564	6.20181e-08						Smp_141270.1	-4.346	1.09715e-05
Smp_171380.1	3.12028	2.28199e-07						Smp_141310.1	-2.66804	0.00607124
Smp_171420.1	3.18614	3.66687e-08						Smp_141440.1	-3.13158	0.000800632
Smp_171500.1	2.68851	1.77996e-06						Smp_141480.1	3.67309	3.0991e-05
Smp_171970.1	1.71033	0.00182072						Smp_141490.1	-5.48256	5.97077e-08
Smp_172050.1	1.51281	0.00623233						Smp_141500.1	6.78641	9.77558e-20
Smp_172100.1	3.06114	7.16114e-07						Smp_141590.1	-2.34481	0.00913854
Smp_172140.1	-2.88519	1.2145e-05						Smp_141610.1	3.24957	1.22081e-06
Smp_172250.1	1.57262	0.00412297						Smp_141740.1	-4.20706	1.3848e-05
Smp_172260.1	2.27801	0.000998271						Smp_141810.1	-2.96566	0.00142254
Smp_172470.1	2.52577	3.74231e-05						Smp_141890.1	1.94336	0.00446487
Smp_172480.1	3.04867	4.75266e-06						Smp_141940.1	-3.87637	0.000136215
Smp_172520.1	27.7086	0.00300771						Smp_141980.1	-3.27714	0.000320836
Smp_172760.1	2.11338	0.000492889						Smp_142000.1	-30.3325	0.00171586
Smp_172770.1	-2.8417	0.000264835						Smp_142030.1	-3.00368	0.000990725
Smp_172830.1	2.12815	6.78273e-05						Smp_142090.1	-2.76778	0.00237561
Smp_172890.1	1.91953	0.00617461						Smp_142120.1	-30.906	0.000755215
Smp_172920.1	2.22232	0.000113196						Smp_142160.1	1.81853	0.00938783
Smp_173010.1	1.93543	0.00202981						Smp_142280.1	-5.14248	3.10854e-05
Smp_173110.1	4.06428	4.39373e-13						Smp_142290.1	-4.49539	1.05038e-05
Smp_173150.1	-2.23574	0.000229435						Smp_142360.2	-3.53157	0.000820326
Smp_173200.1	2.19028	4.36314e-05						Smp_142390.1	-4.09824	8.84382e-05
Smp_173210.1	2.90498	3.62212e-08						Smp_142460.1	-2.98451	0.00155719
Smp_173350.1	-2.08129	0.00108617						Smp_142470.1	-4.76583	0.000123268
Smp_173480.1	1.97272	0.000608335						Smp_142490.1	2.92665	1.98599e-05
Smp_173540.1	1.89661	0.000426625						Smp_142540.1	-30.6842	0.000533931
Smp_173610.1	1.80409	0.000898192						Smp_142560.1	-3.91358	9.9445e-05
Smp_173740.1	2.72054	6.68897e-07						Smp_142570.1	-32.7606	5.16238e-07
Smp_173860.1	-2.06167	0.000903189						Smp_142700.1	2.77054	7.09019e-05
Smp_174030.1	1.91838	0.000396707						Smp_142730.1	-2.49364	0.00767546
Smp_174090.1	-2.71848	1.09976e-05						Smp_142740.1	-4.10087	2.79874e-05
Smp_174150.1	2.51785	2.05568e-06						Smp_142900.1	-3.35899	0.000685328
Smp_174160.1	2.33922	1.88675e-05						Smp_142940.1	-2.91312	0.0020967
Smp_174170.1	2.61445	9.51609e-07						Smp_142980.1	-2.88619	0.00151969
Smp_174260.1	1.80525	0.00110979						Smp_143000.1	2.9342	1.37258e-05
Smp_174280.1	-3.88178	0.00283847						Smp_143060.1	2.37283	0.000458733
Smp_174340.1	-3.39387	0.0015153						Smp_143180.1	-34.0585	1.60433e-09
Smp_174360.1	-3.01032	7.67759e-06						Smp_143190.1	-32.3072	3.68287e-06
Smp_174400.1	2.01915	0.00344284						Smp_143220.1	2.00496	0.00510805
Smp_174490.1	1.58956	0.00374348						Smp_143260.1	-3.74997	6.51809e-05
Smp_174520.1	-2.21594	0.00739895						Smp_143270.1	2.7655	6.30156e-05
Smp_174610.1	2.51602	6.31916e-05						Smp_143310.1	-4.32291	1.17716e-05
Smp_174700.1	3.13241	3.12865e-08						Smp_143360.1	-2.44308	0.00752813
Smp_174750.1	1.84783	0.00135399						Smp_143460.1	2.22648	0.00138439
Smp_174880.1	-2.00616	0.00128858						Smp_143490.1	1.9416	0.00471692
Smp_175010.1	2.16019	9.97983e-05						Smp_143530.1	-2.63073	0.00346772
Smp_175020.1	6.09462	8.14875e-08						Smp_143580.1	3.15981	2.55038e-05
Smp_175060.1	1.55182	0.00978401						Smp_143660.1	-3.89235	2.56646e-05
Smp_175270.1	2.42621	4.15477e-06						Smp_143800.1	2.85799	3.19912e-05
Smp_175290.1	3.2626	6.47559e-09						Smp_143810.1	-5.04613	4.89245e-06
Smp_175300.1	6.38734	7.52824e-21						Smp_143840.1	1.86081	0.00661008
Smp_175500.1	2.17433	0.00011111						Smp_143930.1	-2.69676	0.00293302
Smp_175730.1	4.0875	1.5519e-13						Smp_143960.1	-2.76228	0.00252786
Smp_175770.1	3.65467	2.94485e-09						Smp_144000.1	3.87749	8.00597e-07
Smp_175780.1	1.71224	0.00153238						Smp_144010.1	1.96283	0.00613844
Smp_175820.1	2.41462	2.44637e-05						Smp_144110.1	-4.01492	6.58009e-05
Smp_176110.1	2.72778	1.97246e-07						Smp_144120.1	-4.9888	6.35608e-06
Smp_176120.1	1.57822	0.00410497						Smp_144210.1	-2.87449	0.00170512
Smp_176240.1	1.93385	0.003701						Smp_144220.1	9.20019	5.73694e-27
Smp_176450.1	2.00986	0.000256065						Smp_144300.1	-3.22178	0.000593489
Smp_176480.1	1.72402	0.00164647						Smp_144350.1	-3.82902	0.000112295
Smp_176540.1	1.55967	0.00454953						Smp_144440.1	2.94968	2.22095e-05
Smp_176610.1	1.85274	0.000542016						Smp_144480.1	-32.2679	4.8028e-06
Smp_176670.1	2.1651	4.48447e-05						Smp_144650.1	-3.3736	0.00953958
Smp_176720.1	1.88372	0.000539926						Smp_144690.1	-2.86497	0.00282021
Smp_176820.1	1.80967	0.00160847						Smp_144750.1	-2.34988	0.0098363
Smp_176850.1	-1.95674	0.00252743						Smp_144860.1	3.78624	4.36387e-07
Smp_176970.1	-2.03103	0.00160686						Smp_144910.1	6.50125	1.43274e-19
Smp_176980.1	-1.81627	0.00450245						Smp_144920.1	-2.60663	0.00695658
Smp_177060.1	1.73061	0.00137839						Smp_145010.1	2.2372	0.00109562
Smp_177180.1	-1.75265	0.00470057						Smp_145080.1	-2.68979	0.00287571
Smp_177190.1	1.88013	0.000507345						Smp_145230.1	-5.68906	7.46775e-08
Smp_177390.1	27.6029	0.00533521						Smp_145320.1	2.14658	0.00272251
Smp_178000.1	2.22194	0.000207895						Smp_145370.1	2.74307	4.34433e-05
Smp_178100.1	-2.16493	0.000478553						Smp_145380.1	2.56148	0.000639323
Smp_178180.1	2.25326	0.000570438						Smp_145470.1	-3.27547	0.00205067
Smp_178230.1	-1.88506	0.00511207						Smp_145490.1	4.98384	1.6476e-09
Smp_178990.1	1.78815	0.000878477						Smp_145500.1	-4.06604	0.00026775
Smp_179170.1	2.0849	0.000119481						Smp_145560.1	2.0205	0.0051898
Smp_179190.1	3.33174	2.95108e-06						Smp_145640.1	2.92649	7.10352e-05
Smp_179310.1	-2.35708	0.000110912						Smp_145760.1	-6.08839	5.13544e-08
Smp_179320.1	-1.85948	0.00237966						Smp_145810.1	2.17397	0.00145653
Smp_179370.1	-2.60231	1.84503e-05						Smp_145880.1	1.94544	0.0046671
Smp_179440.1	3.98533	0.000878477						Smp_145920.1	2.38189	0.000599324
Smp_179460.1	-2.8294	3.17629e-06						Smp_145930.1	-4.24336	7.65227e-06
Smp_179490.1	2.67793	5.29991e-07						Smp_145940.1	-3.74461	9.49212e-05
Smp_179660.1	1.86582	0.000489813						Smp_146120.1	-2.3402	0.00989879
Smp_179740.1	1.59032	0.00404384						Smp_146180.1	2.61141	0.000165728
Smp_179750.1	2.61122	7.9546e-07						Smp_146190.1	4.05764	1.88865e-09
Smp_179870.1	1.9326	0.000354849						Smp_146220.1	6.29525	3.49236e-13
Smp_179950.1	3.43379	9.56248e-09						Smp_146280.1	-3.35897	0.000365125
Smp_180280.1	-3.17447	0.000380465						Smp_146370.1	1.95702	0.00430194
Smp_180340.1	2.47123	0.000338352						Smp_146430.1	-2.41944	0.00763817
Smp_180450.1	2.14799	0.000188642						Smp_146580.1	-4.13489	1.02482e-05
Smp_180530.4	-2.01419	0.000916769						Smp_146600.1	1.89558	0.00588371
Smp_180660.1	2.49017	7.52151e-05						Smp_146640.1	-2.53572	0.00889712
Smp_180680.1	-2.3175	0.000223277						Smp_146710.1	-4.24917	4.7984e-05
Smp_180870.1	-1.77252	0.00773626						Smp_146750.1	-5.08262	3.05501e-07
Smp_180890.1	3.6361	1.98958e-10						Smp_146760.1	-32.3672	2.84211e-06
Smp_180920.1	2.55737	2.2173e-06						Smp_146790.1	-3.1658	0.000748921
Smp_180980.1	-2.46354	0.000492889						Smp_146910.1	-2.53198	0.00558468
Smp_181010.1	1.89125	0.000488116						Smp_146920.1	-3.16095	0.0068771
Smp_181080.1	1.59854	0.0033392						Smp_146950.1	4.37919	1.44371e-10
Smp_181180.1	-2.60044	0.000258959						Smp_147070.1	-3.08949	0.000891656
Smp_181260.1	1.7581	0.00119375						Smp_147090.1	-4.61185	1.14103e-05
Smp_181450.1	-2.00386	0.00133024						Smp_147300.1	-2.68824	0.00441743
Smp_181910.1	1.89047	0.00363387						Smp_147510.1	2.28385	0.000766289
Smp_182060.1	2.49928	0.00627624						Smp_147670.1	-2.74635	0.00231445
Smp_182770.1	-1.62126	0.00899778						Smp_147680.1	2.93116	1.27438e-05
Smp_183020.6	-2.40919	6.75494e-05						Smp_147730.1	5.21629	4.57927e-14
Smp_184350.1	2.03391	0.000708851						Smp_147750.1	-4.80996	0.000769424
Smp_184780.1	-1.74504	0.00482517						Smp_147770.1	-3.10236	0.00128172
Smp_185180.1	-1.87948	0.00433625						Smp_147800.1	-3.31146	0.000293439
Smp_185340.1	-2.07143	0.000661436						Smp_147830.1	-7.36276	1.75728e-08
Smp_186020.1	2.81506	2.17111e-06						Smp_147860.1	-3.55054	0.000186682
Smp_186170.1	-2.36792	0.000432405						Smp_147930.1	2.41695	0.000359791
Smp_186950.1	1.7679	0.00271885						Smp_148110.1	-6.4307	4.82048e-10
Smp_187010.1	2.16423	0.000165143						Smp_148130.1	-2.68984	0.00432058
Smp_187070.1	3.61256	0.00578669						Smp_148180.1	-31.8517	2.31099e-05
Smp_187140.1	1.61304	0.0077421						Smp_148200.1	-4.69915	3.79307e-06
Smp_187170.1	2.71119	5.1145e-07						Smp_148210.1	-2.72863	0.00311337
Smp_187190.1	2.02771	0.000190164						Smp_148250.1	-2.34344	0.00922548
Smp_187230.1	1.89636	0.000426571						Smp_148300.1	-4.31114	1.37759e-05
Smp_187410.1	4.51137	3.43735e-08						Smp_148310.1	-3.57096	0.000439283
Smp_187590.1	-2.79669	4.91691e-06						Smp_148390.1	34.577	4.30299e-23
Smp_187740.1	-2.26491	0.000354849						Smp_148530.1	1.99689	0.00339513
Smp_187750.1	2.93851	3.58059e-07						Smp_148540.1	2.27693	0.000766269
Smp_187840.1	-2.24894	0.00165615						Smp_148580.1	-2.9113	0.00141004
Smp_188230.1	2.62716	1.16037e-05						Smp_148640.1	-31.0122	0.000507445
Smp_188330.1	3.95657	8.15009e-13						Smp_148760.1	-2.36644	0.00862569
Smp_188370.1	2.97608	1.36588e-05						Smp_148800.1	2.97029	9.27509e-06
Smp_188510.1	1.75587	0.00164867						Smp_148910.1	-4.09713	0.0014897
Smp_188560.1	-2.56063	8.02863e-05						Smp_149010.1	-2.76768	0.00263614
Smp_188580.1	-2.53572	3.98185e-05						Smp_149110.1	1.93752	0.00673671
Smp_188900.1	-1.75535	0.00453642						Smp_149140.1	-6.23763	2.46851e-06
Smp_189380.1	30.6748	2.67812e-10						Smp_149170.1	-2.9674	0.00413989
Smp_189490.1	2.88212	9.94733e-08						Smp_149220.1	-2.56593	0.00426774
Smp_189830.1	-2.83392	1.00698e-05						Smp_149230.1	-6.02489	7.38028e-07
Smp_190050.1	1.99005	0.00083225						Smp_149270.1	-3.025	0.00103916
Smp_190140.1	-2.60793	2.82892e-05						Smp_149280.1	-4.38864	4.2358e-06
Smp_190390.1	-1.72523	0.00604642						Smp_149290.1	-3.73501	0.000373554
Smp_190940.1	-5.74117	7.56511e-06						Smp_149320.1	2.22781	0.00107239
Smp_191310.1	1.57785	0.00387225						Smp_149330.1	-5.36875	6.76279e-08
Smp_191730.1	3.05823	0.00416911						Smp_149370.1	-2.55769	0.0064092
Smp_192080.1	1.84873	0.000968216						Smp_149420.1	-2.95148	0.00106035
Smp_192400.1	1.66591	0.0021193						Smp_149520.1	-4.20835	0.00506065
Smp_192610.1	1.86841	0.000548608						Smp_149540.1	1.85492	0.00737249
Smp_192670.1	1.60942	0.00409699						Smp_149570.1	-5.66626	3.46513e-07
Smp_192730.1	1.78786	0.00730468						Smp_149630.1	-2.74435	0.00246355
Smp_193030.1	5.25035	4.33379e-10						Smp_149770.1	-5.47966	1.7929e-06
Smp_193260.1	2.05899	0.000847149						Smp_149820.1	2.58356	0.000962038
Smp_193350.1	2.27684	3.13911e-05						Smp_149860.1	-4.07927	3.29455e-05
Smp_193610.1	2.35235	0.00578669						Smp_149870.1	-3.78916	9.97405e-05
Smp_193630.1	1.77032	0.00232175						Smp_149910.1	-2.84819	0.00153242
Smp_193890.1	1.89714	0.00553397						Smp_150030.1	-2.69033	0.00402886
Smp_193990.1	1.92246	0.00681098						Smp_150090.1	2.27834	0.0053354
Smp_194000.1	-3.0022	9.50578e-07						Smp_150100.1	-31.4799	9.9445e-05
Smp_194040.1	-2.26809	0.000186596						Smp_150110.1	-31.3956	0.000140893
Smp_194050.1	-1.90216	0.00179656						Smp_150120.1	2.55763	0.000458733
Smp_194170.1	-1.84637	0.00255824						Smp_150410.1	2.04098	0.00605971
Smp_194260.1	3.28416	2.24999e-07						Smp_150460.1	4.94091	3.57634e-12
Smp_194380.1	3.28102	9.94733e-08						Smp_150470.1	-3.13323	0.000553614
Smp_194470.1	2.43161	9.10658e-06						Smp_150480.1	-2.71931	0.00248673
Smp_194610.1	-1.81028	0.00315408						Smp_150510.1	1.90489	0.00541473
Smp_194670.1	1.95281	0.000426327						Smp_150640.1	2.69029	6.5667e-05
Smp_194720.1	-3.87158	9.40766e-10						Smp_150700.1	-33.0584	1.59041e-07
Smp_194770.1	-2.57856	2.07617e-05						Smp_150750.1	-2.72818	0.00245971
Smp_194790.1	3.2643	1.71174e-06						Smp_150800.1	3.41726	4.92342e-07
Smp_194860.1	4.17008	3.21971e-09						Smp_150810.1	-31.0026	0.000553451
Smp_194930.1	1.49937	0.00684642						Smp_150920.1	-3.20071	0.000526108
Smp_194950.1	5.22872	1.09608e-15						Smp_150940.1	-3.09115	0.000679139
Smp_194970.1	30.0265	8.62575e-08						Smp_150950.1	-3.56133	0.000160133
Smp_194980.1	4.56544	8.45046e-11						Smp_151040.1	-3.62843	0.000102261
Smp_195040.1	1.74295	0.00135556						Smp_151120.1	4.26418	1.12854e-09
Smp_195070.1	-1.69227	0.00605029						Smp_151140.1	-2.63987	0.00327522
Smp_196010.1	1.47943	0.00829798						Smp_151160.1	2.78819	9.09576e-05
Smp_196050.1	-4.07839	7.43317e-10						Smp_151220.1	-3.58994	0.000107591
Smp_196410.1	1.82109	0.00169076						Smp_151230.1	3.05387	7.87925e-06
Smp_196450.1	-2.40237	0.000246805						Smp_151310.1	-3.05096	0.000968894
Smp_196680.1	1.67682	0.0051406						Smp_151320.1	2.77415	8.93822e-05
Smp_196950.1	2.24413	6.85863e-05						Smp_151360.1	1.97233	0.0093354
Smp_196980.1	2.20644	0.000420737						Smp_151400.1	-2.70114	0.00351609
Smp_197410.1	1.50375	0.00666822						Smp_151410.1	-2.45528	0.00838896
Smp_197510.1	27.6721	0.00533521						Smp_151430.1	-4.52673	3.06057e-06
Smp_197580.1	-3.30141	7.57517e-07						Smp_151440.1	-29.9814	0.00546145
Smp_197860.1	1.72502	0.00154019						Smp_151450.1	2.16231	0.00392885
Smp_198120.1	2.73164	4.54228e-06						Smp_151490.1	3.02226	6.9086e-06
Smp_198220.1	4.967	2.65008e-17						Smp_151620.1	-2.79082	0.00215102
Smp_198260.1	3.359	1.42109e-08						Smp_151630.1	-3.49068	0.000319527
Smp_198340.1	1.78484	0.000899742						Smp_151650.1	2.57103	0.000139911
Smp_198360.1	1.59686	0.00351073						Smp_151690.1	2.56636	0.000145733
Smp_198560.1	3.67162	5.69634e-08						Smp_151740.1	-3.76328	0.000104181
Smp_198620.1	2.54304	1.50446e-06						Smp_151800.1	2.53437	0.00243527
Smp_199000.1	1.47284	0.0079664						Smp_151820.1	-2.97247	0.0030643
Smp_199150.1	-2.22203	0.000396707						Smp_151840.1	-33.017	1.81827e-07
Smp_199260.1	-2.16136	0.000396707						Smp_151920.1	-4.22124	8.21483e-05
Smp_199420.1	-2.8013	9.79314e-05						Smp_151940.1	-5.97876	7.24261e-06
Smp_199440.1	2.23895	0.0041871						Smp_151950.1	-5.1017	3.6158e-05
Smp_199560.1	-1.79619	0.00336279						Smp_151970.1	-4.08276	1.66972e-05
Smp_199600.1	1.82934	0.000852183						Smp_152160.1	30.2078	8.5994e-06
Smp_199610.1	-1.92613	0.00483499						Smp_152170.1	-6.03082	1.5966e-08
Smp_199690.1	-2.19918	0.00279367						Smp_152270.1	1.91497	0.00570432
Smp_199770.1	1.88394	0.000434407						Smp_152280.1	-3.38949	0.00959104
Smp_199840.1	-2.26041	0.000218173						Smp_152380.1	-6.4723	9.04584e-07
Smp_199860.1	-1.67862	0.00665143						Smp_152390.1	-4.06647	0.00870213
Smp_200010.1	4.73279	1.5519e-13						Smp_152450.1	-2.95158	0.00421266
Smp_200020.1	3.3442	4.75119e-10						Smp_152460.1	-2.7159	0.00414842
Smp_200080.1	2.83628	0.00029041						Smp_152540.1	-7.54501	7.48509e-10
Smp_200090.1	1.65735	0.00233865						Smp_152590.1	29.6229	0.000286582
Smp_200100.1	5.17542	3.95203e-08						Smp_152610.1	-2.46952	0.00778932
Smp_200150.1	-3.58688	0.0090641						Smp_152770.1	-4.30373	0.00021271
Smp_200200.1	-3.57021	0.00220245						Smp_152830.1	3.15878	2.63661e-06
Smp_200230.1	2.48903	0.000609495						Smp_152900.1	-2.41007	0.00728089
Smp_200240.1	2.48047	2.94828e-06						Smp_153070.1	5.57557	1.24247e-12
Smp_200320.1	-2.71884	0.000427307						Smp_153120.1	-2.77514	0.00251066
Smp_200390.1	2.53606	0.000522508						Smp_153150.1	-2.709	0.00324886
Smp_200400.1	2.58352	5.14266e-05						Smp_153180.1	-2.50997	0.00589547
Smp_200450.1	4.3341	3.1869e-10						Smp_153200.1	-6.25872	2.23514e-08
Smp_200460.1	-4.6486	5.38118e-06						Smp_153210.1	-8.31763	2.05851e-11
Smp_200540.1	3.96328	2.67101e-07						Smp_153400.1	4.09196	5.5176e-06
Smp_200560.1	3.0406	0.00612711						Smp_153430.1	-2.69226	0.00304887
Smp_200570.1	-2.06338	0.00210783						Smp_153490.1	2.42648	0.000331135
Smp_200600.1	4.72672	4.75119e-10						Smp_153580.1	-30.6788	0.000533931
Smp_200670.1	3.30321	1.91898e-05						Smp_153630.1	2.917	0.000326698
Smp_200710.1	-2.34094	0.00486029						Smp_153650.1	-3.03831	0.00123733
Smp_200720.1	-3.45428	9.97983e-05						Smp_153750.1	2.26238	0.000847528
Smp_200730.1	30.6606	2.67812e-10						Smp_153930.1	7.44898	3.26997e-14
Smp_200740.1	3.95366	0.000361254						Smp_154010.1	-2.60641	0.00364416
Smp_200750.1	28.7882	5.14266e-05						Smp_154140.1	-2.7137	0.00265057
Smp_200770.1	2.33242	0.000159928						Smp_154170.1	-32.6651	8.5794e-07
Smp_200790.1	5.81889	3.12448e-11						Smp_154180.1	9.58053	1.64957e-18
Smp_200850.1	2.48512	0.00164938						Smp_154190.1	29.6229	0.000286582
Smp_200860.1	3.24514	8.56248e-08						Smp_154300.1	2.65482	0.00406304
Smp_200890.1	2.14586	0.000210979						Smp_154370.1	5.66259	1.9732e-11
Smp_200940.1	3.36101	1.85774e-09						Smp_154500.1	4.28334	1.92302e-09
Smp_200970.1	5.29551	2.92704e-06						Smp_154600.1	2.74765	4.41729e-05
Smp_200980.1	3.82451	0.00811637						Smp_154660.1	3.66932	0.00192763
Smp_201000.1	31.1473	2.45771e-12						Smp_154690.1	1.95884	0.00424053
Smp_201010.1	2.60882	0.000901131						Smp_154700.1	-3.07903	0.00332341
Smp_201070.1	2.28388	0.000628503						Smp_154790.1	-3.29646	0.000307114
Smp_201130.1	-1.90294	0.00648776						Smp_154820.1	-5.71372	2.92367e-06
Smp_201150.1	1.50362	0.0090641						Smp_154830.1	2.82387	7.1026e-05
Smp_201170.1	3.76384	5.82912e-07						Smp_154850.1	-3.98807	1.96488e-05
Smp_201190.1	2.64568	6.81961e-05						Smp_155040.1	-3.05911	0.00197242
Smp_201230.1	3.45713	5.81991e-08						Smp_155250.1	-31.9636	1.3677e-05
Smp_201290.1	-29.5125	4.75565e-05						Smp_155270.1	-2.99212	0.000993948
Smp_201320.1	-4.9369	8.04467e-06						Smp_155310.2	35.0407	3.14363e-25
Smp_201420.1	2.63374	0.000570438						Smp_155320.1	-2.59181	0.00620375
Smp_201530.1	1.9438	0.00306449						Smp_155340.1	-6.87108	3.65381e-09
Smp_201540.1	2.18549	0.00544934						Smp_155430.1	-5.11905	2.00516e-06
Smp_201550.1	2.42915	0.00272655						Smp_155440.1	-4.26023	1.9877e-05
Smp_201590.1	28.9683	1.35571e-05						Smp_155490.1	-2.37955	0.00856208
Smp_201630.1	3.42793	0.00261358						Smp_155570.1	4.57508	2.77845e-11
Smp_201680.1	2.92088	0.000213223						Smp_155600.1	-4.83865	4.24844e-06
Smp_201690.1	3.53378	0.00178325						Smp_155610.1	4.86637	4.4103e-07
Smp_201710.1	29.9112	2.12051e-07						Smp_155690.1	-6.22329	3.11541e-07
Smp_201720.1	1.70178	0.00236299						Smp_155760.1	1.81775	0.00841922
Smp_201790.1	4.77345	1.5563e-09						Smp_155860.1	6.59968	2.95121e-09
Smp_201840.1	2.98319	5.49572e-06						Smp_155870.1	2.68498	6.30673e-05
Smp_201870.1	29.1424	6.02488e-05						Smp_155890.1	4.17486	6.58608e-10
Smp_201910.1	4.94944	7.99735e-18						Smp_155900.1	3.75186	2.67544e-08
Smp_201920.1	-2.14847	0.00079001						Smp_155930.1	-30.6855	0.000533931
Smp_201940.1	3.55108	6.18173e-10						Smp_155940.1	-4.67268	0.000201972
Smp_202160.1	2.52351	0.00015039						Smp_155950.1	-4.08051	2.23174e-05
Smp_202200.1	-2.62494	0.000644957						Smp_155970.1	-3.85692	0.000106571
Smp_202220.1	30.0602	6.45973e-08						Smp_156110.1	-2.96663	0.00145083
Smp_202230.1	7.00356	3.49928e-12						Smp_156230.1	7.06041	2.57707e-19
Smp_202260.1	-1.67193	0.0069916						Smp_156250.1	2.55878	0.00470261
Smp_202290.1	1.86118	0.00128705						Smp_156370.1	-6.34215	3.8712e-09
Smp_202350.1	3.96763	5.54344e-09						Smp_156600.1	-32.3159	3.52059e-06
Smp_202370.1	6.67797	1.76316e-11						Smp_156650.1	-4.78158	3.14757e-05
Smp_202440.1	29.7291	1.04713e-06						Smp_156660.1	-32.5466	1.44112e-06
Smp_202520.1	29.3383	1.92134e-05						Smp_156740.1	3.39249	1.39091e-06
Smp_202530.1	2.16569	0.00118994						Smp_156800.1	-2.81776	0.00770852
Smp_202560.1	5.61478	1.02541e-11						Smp_156890.1	-6.2149	6.86441e-09
Smp_202640.1	2.68899	7.15289e-07						Smp_156930.1	32.6001	2.34321e-14
Smp_202660.1	1.90471	0.00558902						Smp_156970.1	-3.94063	3.3941e-05
Smp_202670.1	1.802	0.00485621						Smp_157020.1	3.25152	1.27917e-06
Smp_202690.1	3.22535	1.40196e-09						Smp_157100.1	-5.09519	8.28703e-07
Smp_202700.1	-2.65755	0.00045123						Smp_157270.1	-5.03805	5.19563e-06
Smp_202720.1	1.61873	0.00595003						Smp_157280.1	-33.4741	2.18471e-08
Smp_202780.1	2.53719	0.00167717						Smp_157310.1	2.16669	0.00165857
Smp_202840.1	4.51284	1.9862e-11						Smp_157420.1	-2.92025	0.00143867
Smp_202870.1	-2.46599	0.00254845						Smp_157430.1	-4.02816	2.9439e-05
Smp_202990.1	3.44247	7.18447e-08						Smp_157450.1	5.97172	2.90241e-05
Smp_203000.1	28.8105	3.28394e-05						Smp_157570.1	-5.61502	4.35979e-06
Smp_203010.1	4.06667	7.16114e-07						Smp_157670.1	3.56215	1.31455e-07
Smp_203030.1	3.07795	3.61214e-08						Smp_157680.1	3.33147	7.68246e-07
Smp_203220.1	1.72739	0.00322829						Smp_157700.1	2.5621	0.000164681
Smp_203270.1	2.73346	2.05568e-06						Smp_157760.1	2.03315	0.00487644
Smp_203290.1	4.07451	5.96509e-12						Smp_157790.1	-3.63855	0.000129972
Smp_203330.1	-28.1699	0.0091057						Smp_157840.1	-6.72566	3.05078e-07
Smp_203360.1	3.98793	1.22297e-08						Smp_157860.1	-3.08746	0.000702075
Smp_203400.1	1.80134	0.00125718						Smp_158110.1	2.27662	0.000755278
Smp_203460.1	4.05251	5.51692e-06						Smp_158150.1	32.3233	3.21898e-13
Smp_203470.1	2.20095	0.000139722						Smp_158170.1	-3.7194	0.00016068
Smp_203550.1	4.405	7.13694e-06						Smp_158180.1	-3.244	0.00495333
Smp_203590.1	-3.62407	1.96353e-05						Smp_158200.1	-3.06798	0.000692908
Smp_203660.1	2.23856	5.97532e-05						Smp_158400.1	-2.40252	0.00761635
Smp_203720.1	-3.47882	2.12814e-07						Smp_158420.1	5.78666	1.268e-15
Smp_203770.1	-4.73105	2.84624e-06						Smp_158460.1	-2.59414	0.0047516
Smp_203820.1	2.81641	7.10762e-05						Smp_158490.1	-35.7433	6.05959e-13
Smp_203880.1	2.59711	0.00061773						Smp_158510.1	2.29443	0.000911017
Smp_203890.1	5.10244	3.13915e-08						Smp_158520.1	3.30178	1.74826e-06
Smp_203910.1	2.15519	0.00553397						Smp_158620.1	2.66303	9.49212e-05
Smp_203980.1	2.08638	0.00160847						Smp_158640.1	2.60612	0.000107885
Smp_204000.1	3.56801	8.94986e-07						Smp_158660.1	3.4535	9.61158e-06
Smp_204020.1	4.41317	0.000776369						Smp_158790.1	-3.30663	0.00766037
Smp_204040.1	31.684	5.13444e-15						Smp_158800.1	-4.07681	0.00167205
Smp_204070.1	-2.34961	0.00617205						Smp_158870.1	-2.83523	0.0024366
Smp_204100.1	2.68759	0.00393748						Smp_158880.1	-3.18715	0.00161307
Smp_204110.1	-2.51607	0.000388192						Smp_158910.1	2.75367	4.37103e-05
Smp_204130.1	-1.73909	0.00710708						Smp_158970.1	-2.92624	0.00126854
Smp_204190.1	2.67855	1.77566e-06						Smp_158990.1	-4.0969	3.0333e-05
Smp_204250.1	29.5942	2.08469e-06						Smp_159000.1	-2.34016	0.00930314
Smp_204270.1	4.45832	5.13692e-06						Smp_159020.1	-6.34201	5.28584e-09
Smp_204280.1	2.84206	0.00160847						Smp_159130.1	2.74699	0.00018311
Smp_204290.1	29.998	8.62575e-08						Smp_159160.1	2.05527	0.0045724
Smp_204300.1	2.18461	0.000336706						Smp_159200.1	-31.6898	4.27552e-05
Smp_204320.1	2.10405	0.00124144						Smp_159230.1	-2.83723	0.00177897
Smp_204390.1	1.71597	0.00194133						Smp_159260.1	-2.94187	0.00297737
Smp_204420.1	28.599	0.000133482						Smp_159360.1	-3.50626	0.000157386
Smp_204440.1	3.44635	0.000257741						Smp_159450.1	-2.35624	0.00912069
Smp_204480.1	-4.65251	4.40715e-07						Smp_159480.1	3.10189	6.66922e-05
Smp_204500.1	3.3405	0.0001414						Smp_159560.1	-5.61358	6.79962e-08
Smp_204560.1	27.6721	0.00533521						Smp_159600.1	2.14711	0.00175114
Smp_204650.1	31.6718	5.65691e-15						Smp_159630.1	-3.20588	0.000537749
Smp_204680.1	-1.83666	0.00788644						Smp_159650.1	2.08989	0.00958249
Smp_204710.1	1.77937	0.00498969						Smp_159710.1	2.93731	1.5136e-05
Smp_204720.1	1.75876	0.00220674						Smp_159810.1	-6.42048	1.1505e-06
Smp_204770.1	-2.87239	2.26911e-06						Smp_159850.1	-3.52101	0.00620375
Smp_204790.1	-2.27499	0.000648727						Smp_159860.1	-4.66429	0.00125622
Smp_204830.1	2.82326	5.65818e-07						Smp_159990.1	-2.42215	0.00730252
Smp_204950.1	29.4198	8.73686e-06						Smp_160070.1	-4.34036	0.000623535
Smp_204990.1	3.52195	0.000901131						Smp_160180.1	-3.43713	0.000284048
Smp_205000.1	5.26127	8.45046e-11						Smp_160200.1	2.55533	0.000150353
Smp_205110.1	-1.95042	0.00162462						Smp_160240.1	-2.49434	0.00581861
Smp_205190.1	-4.49716	2.2674e-06						Smp_160360.1	4.79614	2.0548e-11
Smp_205200.1	1.86929	0.00151642						Smp_160390.1	-4.80394	1.32916e-05
Smp_205210.1	-2.33482	0.00104624						Smp_160500.1	-2.40402	0.00865522
Smp_205290.1	31.3712	1.5519e-13						Smp_160610.1	-3.73518	0.000172326
Smp_205380.1	1.99644	0.000442426						Smp_160670.1	-7.75989	2.84249e-10
Smp_205660.1	2.55528	1.9743e-06						Smp_160880.1	-2.71085	0.00255525
Smp_205700.1	2.46752	0.00156131						Smp_160890.1	1.90216	0.00585795
Smp_205710.1	1.59985	0.00943658						Smp_161050.1	29.4302	0.000478987
Smp_205720.1	3.01059	1.27317e-07						Smp_161070.1	-2.89918	0.00350997
Smp_205870.1	-2.72574	9.52571e-05						Smp_161180.1	-32.5568	1.33667e-06
Smp_205900.1	-2.67758	2.2305e-05						Smp_161220.1	5.63917	1.8525e-13
Smp_205920.1	3.41305	6.79788e-10						Smp_161270.1	-34.0106	2.07573e-09
Smp_205970.1	-2.8664	0.00553944						Smp_161280.1	-6.77113	2.53916e-08
Smp_206030.1	2.29967	3.77131e-05						Smp_161350.1	2.15316	0.00158093
Smp_206080.1	1.53334	0.00535619						Smp_161450.1	-3.47455	0.000160278
Smp_206140.1	28.4528	0.000219243						Smp_161500.1	-3.06755	0.00125278
Smp_206260.1	3.517	1.65146e-06						Smp_161510.1	-2.98037	0.000975773
Smp_206270.1	2.84699	0.000170442						Smp_161600.1	-7.53695	3.14667e-11
Smp_207040.1	2.8514	3.20187e-07						Smp_161670.1	-2.51671	0.00837518
Smp_209010.1	-2.48867	4.03379e-05						Smp_161760.1	-34.3538	4.27295e-10
Smp_210120.1	2.80569	3.26938e-07						Smp_161820.1	2.30442	0.00312858
Smp_210200.1	-2.5106	0.000200099						Smp_161900.1	-3.61012	0.000178328
Smp_210240.1	2.65617	2.3121e-06						Smp_161920.1	3.12807	2.93323e-06
Smp_210270.1	2.19562	5.21258e-05						Smp_161930.1	5.22245	4.65785e-14
Smp_210430.1	1.43011	0.00997773						Smp_161940.1	2.35277	0.000553627
Smp_210600.2	2.86412	6.25224e-08						Smp_161950.1	-3.31719	0.000859806
Smp_210610.1	1.67179	0.00211255						Smp_161990.1	2.33208	0.000624771
Smp_210970.1	-1.64697	0.00818221						Smp_162010.1	-3.11116	0.00106282
Smp_211120.1	1.46814	0.00811676						Smp_162140.1	2.88357	0.000239885
Smp_211180.1	1.60582	0.00450245						Smp_162150.1	-4.34818	6.88664e-06
Smp_211300.1	1.66209	0.00223099						Smp_162290.1	-3.78642	0.00291179
Smp_900000.1	-3.06229	5.2346e-07						Smp_162350.1	2.04673	0.00276091
Smp_900010.1	-4.12944	8.98518e-11						Smp_162370.1	3.46953	4.10614e-05
Smp_900020.1	-3.87596	7.43317e-10						Smp_162390.1	-31.2574	0.000244455
Smp_900030.1	-2.38383	8.02863e-05						Smp_162550.1	-2.49124	0.00605971
Smp_900040.1	-3.20132	1.76783e-07						Smp_162610.1	-4.54542	7.2416e-06
Smp_900050.1	-3.72297	2.57822e-09						Smp_162760.1	-5.52825	9.98041e-08
Smp_900060.1	-2.33707	0.000111418						Smp_162770.1	2.12233	0.00177687
Smp_900070.1	-3.1648	2.32323e-07						Smp_162840.1	-31.7286	4.15013e-05
Smp_900080.1	-3.45411	2.36522e-08						Smp_162880.1	2.67487	6.88045e-05
Smp_900090.1	-3.48604	1.78991e-08						Smp_162920.1	-3.02536	0.00109637
Smp_900100.1	-3.50636	1.58044e-08						Smp_162980.1	-3.50565	0.000172908
Smp_900110.1	-3.60671	6.54709e-09						Smp_163010.1	-2.35983	0.00853002
								Smp_163040.1	-2.71002	0.00262719
								Smp_163060.1	3.54304	0.000541494
								Smp_163080.1	-2.62356	0.00362037
								Smp_163140.1	-6.63439	4.67437e-07
								Smp_163510.1	-2.99811	0.00276625
								Smp_163520.1	-3.37359	0.000226835
								Smp_163550.1	-6.47265	8.0799e-10
								Smp_163570.1	5.51299	2.95937e-15
								Smp_163580.1	2.0462	0.00266669
								Smp_163610.1	2.72656	5.05797e-05
								Smp_163650.1	-2.60479	0.00529263
								Smp_163710.1	2.68564	8.45416e-05
								Smp_163730.1	-3.43516	0.0001882
								Smp_163750.1	-3.01946	0.000838462
								Smp_163970.1	3.57748	1.12018e-07
								Smp_164000.1	-6.28744	1.99935e-08
								Smp_164020.1	-2.7112	0.0030563
								Smp_164230.1	-3.25229	0.00102612
								Smp_164240.1	-3.29406	0.000402806
								Smp_164260.1	-2.76457	0.00295971
								Smp_164400.1	8.05666	7.9076e-17
								Smp_164550.1	-2.95296	0.00370964
								Smp_164590.1	5.70156	4.81416e-16
								Smp_164630.1	-4.11675	1.27438e-05
								Smp_164640.1	-3.30855	0.00253474
								Smp_164670.1	-3.63453	0.000222196
								Smp_164720.1	-2.48038	0.00579417
								Smp_164790.1	1.97312	0.00444671
								Smp_165050.1	4.98088	0.0024366
								Smp_165240.1	-3.05478	0.00422903
								Smp_165360.1	5.36924	6.38835e-12
								Smp_165370.1	-30.5278	0.000872001
								Smp_165380.1	-4.30019	3.98963e-05
								Smp_165390.1	-7.02294	1.62179e-10
								Smp_165410.1	-3.17312	0.0065432
								Smp_165530.1	-3.86966	4.53255e-05
								Smp_165650.1	-2.77117	0.00240082
								Smp_165750.1	-3.34329	0.00036011
								Smp_165780.1	2.12149	0.00193874
								Smp_165890.1	-4.26447	1.67305e-05
								Smp_166020.1	-32.2963	4.01303e-06
								Smp_166090.1	-3.85404	0.000107805
								Smp_166120.1	2.04156	0.00293564
								Smp_166430.1	1.95826	0.00454372
								Smp_166440.1	-4.81513	3.55363e-06
								Smp_166500.3	1.99056	0.00356806
								Smp_166530.1	2.31654	0.000617294
								Smp_166690.1	5.13844	1.21014e-09
								Smp_166770.1	-4.435	1.17175e-05
								Smp_166860.1	32.7928	3.46202e-15
								Smp_166970.1	-4.75001	0.000139657
								Smp_167130.1	6.40037	1.80551e-08
								Smp_167140.1	-4.84979	2.43777e-05
								Smp_167260.1	-3.65895	0.00417096
								Smp_167270.1	3.93253	2.06366e-08
								Smp_167370.1	-2.58243	0.00903883
								Smp_167400.1	-2.83935	0.00167739
								Smp_167460.1	-2.47801	0.0065371
								Smp_167470.1	-3.06368	0.00115245
								Smp_167650.1	-2.37882	0.00827294
								Smp_167760.1	2.52184	0.00111268
								Smp_167770.1	-4.02347	0.00124793
								Smp_167830.1	32.9627	6.68513e-16
								Smp_167900.1	-30.1707	0.00276701
								Smp_168070.1	1.78664	0.00989879
								Smp_168080.1	1.89636	0.00592168
								Smp_168350.1	3.3467	8.25592e-07
								Smp_168410.1	-4.83337	0.000104067
								Smp_168460.1	2.34939	0.000678807
								Smp_168600.1	-5.13603	7.25141e-07
								Smp_168610.1	-32.1098	7.63924e-06
								Smp_168650.1	3.13046	3.27359e-06
								Smp_168670.1	-2.42664	0.00789581
								Smp_168720.1	-4.40856	6.55271e-05
								Smp_168730.1	1.92106	0.00564745
								Smp_168940.1	-2.48427	0.00873089
								Smp_169020.1	6.23475	8.5994e-06
								Smp_169090.1	9.065	3.11688e-30
								Smp_169200.1	5.8145	1.59308e-15
								Smp_169430.1	-2.70674	0.00268042
								Smp_169450.1	-2.8888	0.0024003
								Smp_169480.1	-31.2308	0.000225711
								Smp_169500.1	-6.30504	1.84809e-08
								Smp_169610.1	1.85614	0.00682045
								Smp_169660.1	-2.45268	0.00720049
								Smp_169680.1	-31.6649	4.82355e-05
								Smp_169760.1	3.08371	0.00199277
								Smp_169860.1	-31.8285	2.60666e-05
								Smp_169880.1	-33.5336	1.84809e-08
								Smp_169920.1	3.44003	3.76291e-07
								Smp_169930.1	6.00574	5.4446e-12
								Smp_170030.1	1.94738	0.00446222
								Smp_170250.1	-2.3687	0.00897238
								Smp_170260.1	-4.46345	2.93323e-06
								Smp_170330.1	5.26752	2.84662e-14
								Smp_170340.1	3.92696	5.67764e-09
								Smp_170370.1	5.08691	9.53047e-13
								Smp_170600.1	3.9084	5.36071e-07
								Smp_170640.1	-5.17097	2.56646e-05
								Smp_170650.1	-30.6036	0.000617294
								Smp_170690.1	-4.37691	5.59044e-06
								Smp_170750.1	-6.89707	3.11895e-09
								Smp_170760.1	-3.91445	2.30374e-05
								Smp_170810.1	2.80472	0.00034499
								Smp_170840.1	11.0025	9.91203e-33
								Smp_170940.1	-4.22825	1.49532e-05
								Smp_170960.1	-2.84184	0.00461667
								Smp_171100.1	8.96273	9.29652e-16
								Smp_171190.1	-3.68179	9.37731e-05
								Smp_171230.1	-2.43405	0.00730725
								Smp_171380.1	-3.06708	0.00189629
								Smp_171420.1	-3.35322	0.000861813
								Smp_171500.1	-4.32013	1.39909e-05
								Smp_171660.1	1.8067	0.00890004
								Smp_171740.1	-2.57133	0.00470261
								Smp_171850.1	2.67878	6.6348e-05
								Smp_171900.1	2.69179	6.41985e-05
								Smp_171960.1	1.81076	0.00841922
								Smp_172010.1	30.0823	1.90241e-05
								Smp_172020.1	5.24392	0.000804197
								Smp_172040.1	-2.76035	0.00222058
								Smp_172110.1	1.84945	0.00702906
								Smp_172150.1	-5.12628	3.46513e-07
								Smp_172300.1	2.04015	0.00322821
								Smp_172340.1	5.98665	2.61544e-14
								Smp_172520.1	2.63628	0.000422119
								Smp_172600.1	-3.05302	0.00129673
								Smp_172730.1	1.84316	0.00731972
								Smp_172740.1	-2.7461	0.00976674
								Smp_172770.1	2.65012	0.00232988
								Smp_172930.1	-2.7311	0.00243565
								Smp_172980.1	4.30622	3.14961e-08
								Smp_173000.1	2.49478	0.000679139
								Smp_173010.1	-4.62187	5.36745e-06
								Smp_173030.1	1.8651	0.00786563
								Smp_173090.1	-30.2128	0.00243449
								Smp_173150.1	4.10274	1.44091e-09
								Smp_173170.1	-3.30663	0.00766037
								Smp_173220.1	-2.4254	0.00786824
								Smp_173240.1	-2.65851	0.00314259
								Smp_173270.1	-3.00907	0.000916799
								Smp_173290.1	-6.2615	2.43906e-06
								Smp_173300.1	-30.9973	0.000553451
								Smp_173320.1	-3.08975	0.000639323
								Smp_173340.1	-2.75186	0.00237561
								Smp_173350.1	5.09053	1.77305e-08
								Smp_173420.1	2.36031	0.000534487
								Smp_173480.1	4.37282	1.4951e-10
								Smp_173540.1	-2.74877	0.00236114
								Smp_173550.1	1.82272	0.00812375
								Smp_173630.1	-3.7679	5.92579e-05
								Smp_173740.1	-3.02884	0.00102554
								Smp_173750.1	-32.3361	3.58806e-06
								Smp_173760.1	-3.31805	0.000351511
								Smp_173870.1	-4.71868	6.99122e-06
								Smp_173910.1	2.29405	0.000736117
								Smp_173980.1	-2.67369	0.00905734
								Smp_174030.1	-3.09751	0.0017034
								Smp_174150.1	-4.4173	3.84906e-06
								Smp_174160.1	-2.95816	0.00155452
								Smp_174170.1	-4.43022	3.98461e-06
								Smp_174190.1	-2.52585	0.00985276
								Smp_174270.1	-2.93263	0.001243
								Smp_174400.1	-31.1487	0.000373131
								Smp_174530.1	4.37407	6.40429e-08
								Smp_174540.1	2.00102	0.00413483
								Smp_174600.1	30.7928	2.08772e-07
								Smp_174610.1	-32.7445	5.98403e-07
								Smp_174620.1	1.9007	0.00649665
								Smp_174630.1	2.24605	0.00107295
								Smp_174650.1	-3.8285	0.000103017
								Smp_174700.1	-2.57483	0.00938149
								Smp_174710.1	-3.56198	0.000138413
								Smp_174720.1	4.60488	5.23277e-11
								Smp_174740.1	-3.37291	0.000251871
								Smp_174750.1	-6.29465	2.18738e-06
								Smp_174760.1	1.79814	0.00980899
								Smp_174840.1	2.00674	0.00406688
								Smp_174860.1	-2.39546	0.00893608
								Smp_174950.1	2.67764	6.51809e-05
								Smp_175010.1	-7.9683	1.16934e-09
								Smp_175060.1	-34.3435	4.65342e-10
								Smp_175090.3	2.42467	0.000320836
								Smp_175190.1	5.13466	7.23951e-08
								Smp_175210.1	2.34282	0.000553451
								Smp_175230.1	2.00712	0.00364989
								Smp_175270.1	-2.45775	0.00665087
								Smp_175290.1	-34.9867	2.05851e-11
								Smp_175300.1	-35.6817	8.17505e-13
								Smp_175310.1	-2.6066	0.00514497
								Smp_175320.1	-2.66685	0.00355138
								Smp_175410.1	-4.4294	0.000480555
								Smp_175500.1	-32.1483	7.28933e-06
								Smp_175550.1	2.88142	2.7331e-05
								Smp_175710.1	-3.1534	0.00647748
								Smp_175730.1	-4.15699	1.7699e-05
								Smp_175740.2	2.60018	0.000107165
								Smp_175770.1	-5.33264	1.3282e-05
								Smp_175790.1	-3.00951	0.00230592
								Smp_175820.1	-32.0133	1.21606e-05
								Smp_175890.1	2.37834	0.000469602
								Smp_175930.1	-3.13781	0.000573384
								Smp_175980.1	3.46469	3.56576e-07
								Smp_176100.1	-3.20765	0.000578486
								Smp_176200.1	2.31183	0.000621397
								Smp_176240.1	-32.1951	6.38578e-06
								Smp_176260.2	3.03041	9.84269e-06
								Smp_176470.1	-3.17029	0.00128953
								Smp_176510.1	-4.25796	7.75564e-06
								Smp_176540.1	-2.88167	0.00141194
								Smp_176670.1	-3.93323	2.89936e-05
								Smp_176680.1	-2.77118	0.00390596
								Smp_176690.1	-2.55193	0.00521544
								Smp_176730.1	-3.71151	0.000401841
								Smp_176770.1	-2.40689	0.00747649
								Smp_176780.1	-2.93231	0.00188312
								Smp_176800.1	-2.39175	0.00778988
								Smp_176820.1	-4.01382	0.000182814
								Smp_176910.1	3.99404	5.04852e-09
								Smp_176920.1	-4.20324	7.98158e-06
								Smp_176950.1	-31.8902	2.15316e-05
								Smp_177000.1	-2.5916	0.00414448
								Smp_177060.1	-2.47189	0.00602602
								Smp_177130.1	-2.69915	0.00662852
								Smp_177180.1	2.73948	5.36321e-05
								Smp_177310.1	-2.54001	0.00680178
								Smp_177540.1	3.43025	9.98388e-07
								Smp_177860.1	-2.41634	0.00908567
								Smp_177920.1	-29.9638	0.00546145
								Smp_178100.1	2.74887	8.21483e-05
								Smp_178180.1	-4.16862	0.00666524
								Smp_178210.1	-2.83524	0.0019382
								Smp_178530.1	3.32425	1.42695e-06
								Smp_178580.1	-2.82307	0.00269216
								Smp_178940.1	-5.23292	1.30066e-07
								Smp_179170.1	2.59198	0.000115619
								Smp_179250.1	6.08783	4.41572e-11
								Smp_179260.1	4.36255	1.48804e-08
								Smp_179300.1	2.73289	4.46073e-05
								Smp_179420.1	3.82041	3.0991e-05
								Smp_179460.1	5.62791	1.17316e-15
								Smp_179480.1	31.9448	1.24633e-11
								Smp_179550.1	29.2078	0.00138836
								Smp_179650.1	2.07033	0.00235126
								Smp_179710.1	5.17603	9.58499e-14
								Smp_179720.1	1.83991	0.00775782
								Smp_179740.1	-4.52989	2.04266e-06
								Smp_179780.1	-4.37975	0.00055922
								Smp_179810.1	1.8304	0.00764761
								Smp_179950.1	2.21944	0.00120297
								Smp_179970.1	5.78415	5.98733e-12
								Smp_180000.1	2.25692	0.000841296
								Smp_180020.1	-3.52329	0.00016068
								Smp_180060.1	2.302	0.000684854
								Smp_180170.1	1.88758	0.00600366
								Smp_180340.1	-30.4425	0.00104516
								Smp_180440.1	3.37241	1.4723e-06
								Smp_180450.1	-6.66923	4.11906e-08
								Smp_180460.1	-34.5095	2.02839e-10
								Smp_180500.1	2.68637	0.000291078
								Smp_180530.4	2.00464	0.00330125
								Smp_180630.1	-34.4289	2.87621e-10
								Smp_180640.1	-6.74247	2.95621e-08
								Smp_180660.1	2.05259	0.00971346
								Smp_180720.1	-5.11472	3.24257e-05
								Smp_180730.1	-4.57683	0.000284469
								Smp_180840.1	-4.43878	0.000458733
								Smp_180850.1	-3.52314	0.00620375
								Smp_180920.1	-6.0038	3.89066e-08
								Smp_180930.1	1.92454	0.00762799
								Smp_181010.1	-2.37197	0.00950181
								Smp_181060.1	2.23429	0.00237561
								Smp_181070.1	5.71395	5.04918e-16
								Smp_181100.1	2.34194	0.000553451
								Smp_181140.1	-2.44167	0.00675887
								Smp_181210.1	-2.78598	0.00330056
								Smp_181230.1	-3.45645	0.000216535
								Smp_181240.1	-2.36744	0.0093354
								Smp_181390.1	3.09747	5.83668e-06
								Smp_181500.1	-2.66929	0.003338
								Smp_181560.1	-2.81712	0.00246027
								Smp_182090.1	30.4302	2.86304e-06
								Smp_182780.1	29.7928	0.000109131
								Smp_183610.1	-3.79727	0.0027237
								Smp_183630.1	2.93831	9.05148e-05
								Smp_184180.1	3.2386	2.03381e-05
								Smp_185180.1	3.24836	7.15885e-06
								Smp_185310.1	29.2078	0.00138836
								Smp_185340.1	3.49083	2.12145e-07
								Smp_185680.1	3.08335	9.42506e-05
								Smp_186020.1	5.40824	5.17945e-14
								Smp_186950.1	-4.12115	8.16194e-05
								Smp_186960.2	3.5083	3.80568e-07
								Smp_187010.1	3.05116	0.0014738
								Smp_187070.1	4.11266	5.71057e-06
								Smp_187110.1	-2.62785	0.0089001
								Smp_187140.1	2.53417	0.000173079
								Smp_187190.1	-2.68605	0.00336001
								Smp_187360.1	3.95639	1.41225e-08
								Smp_187370.1	2.89452	1.51701e-05
								Smp_187400.1	2.33417	0.000952424
								Smp_187430.1	2.34107	0.00141194
								Smp_187540.1	-4.36186	0.00342968
								Smp_187590.1	-33.8336	4.50206e-09
								Smp_187750.1	-3.26759	0.00105896
								Smp_188200.1	4.63815	6.74483e-05
								Smp_188210.1	-30.4739	0.00110835
								Smp_188230.1	-6.68562	3.93925e-08
								Smp_188510.1	2.60521	0.000138413
								Smp_188530.1	1.80348	0.0094475
								Smp_188580.1	2.05596	0.00683336
								Smp_188780.1	6.35023	4.12166e-06
								Smp_188800.1	5.95887	1.08783e-13
								Smp_188880.1	11.3594	1.55115e-26
								Smp_189180.1	6.81541	4.82048e-10
								Smp_189450.1	-2.69125	0.00361145
								Smp_189490.1	-4.79605	1.8766e-06
								Smp_189940.1	5.3326	1.31961e-08
								Smp_190090.1	-2.88539	0.00329368
								Smp_190120.1	-3.8053	0.000130751
								Smp_190550.1	2.15406	0.00173741
								Smp_190970.1	2.60875	0.000105586
								Smp_191250.1	6.04704	8.66103e-15
								Smp_191310.1	-2.82526	0.00180677
								Smp_191400.1	3.65379	0.00287571
								Smp_191660.1	2.94962	0.0014738
								Smp_191730.1	-3.47826	0.00775782
								Smp_191880.1	2.61426	0.000572471
								Smp_191910.1	37.232	4.27996e-35
								Smp_191940.1	-5.38954	1.11193e-05
								Smp_192040.1	29.2078	0.00138836
								Smp_192080.1	-4.49773	1.03734e-05
								Smp_192110.1	1.95035	0.00672089
								Smp_192400.1	-3.05482	0.000768892
								Smp_192610.1	-5.38996	3.92017e-07
								Smp_192730.1	-30.5879	0.000617294
								Smp_193030.1	-3.89454	0.00190321
								Smp_193050.1	-4.22362	4.06287e-05
								Smp_193260.1	-2.95813	0.00494373
								Smp_193300.1	-4.20529	0.00031924
								Smp_193360.1	2.76567	4.54861e-05
								Smp_193590.1	-31.5684	7.58441e-05
								Smp_193800.1	-2.81831	0.00415951
								Smp_194060.1	-5.03014	0.000296906
								Smp_194070.1	-3.094	0.000715121
								Smp_194130.1	8.10574	2.93373e-15
								Smp_194140.1	-34.2881	5.79612e-10
								Smp_194150.1	-5.10226	3.8901e-06
								Smp_194170.1	3.82961	1.51977e-08
								Smp_194330.1	-31.4789	0.000106425
								Smp_194380.1	2.86746	3.73969e-05
								Smp_194390.1	-3.37024	0.000238183
								Smp_194530.1	-3.51953	0.00025723
								Smp_194560.1	2.63889	0.000107859
								Smp_194660.1	-7.68818	4.0924e-09
								Smp_194670.1	-4.53041	1.56541e-05
								Smp_194710.1	-4.49962	2.87075e-06
								Smp_194750.1	31.8708	2.32971e-11
								Smp_194770.1	2.50262	0.000194531
								Smp_194780.1	-4.36483	3.0333e-05
								Smp_194840.1	3.69606	4.08436e-08
								Smp_194850.1	3.03254	8.15411e-06
								Smp_194860.1	2.45162	0.00027665
								Smp_194880.1	-2.89119	0.00185435
								Smp_194910.1	2.61538	9.78542e-05
								Smp_194960.1	9.92625	2.05489e-23
								Smp_195060.1	2.18879	0.00128836
								Smp_195070.1	2.9797	8.64856e-06
								Smp_195110.1	3.65831	9.81111e-08
								Smp_195180.1	3.65093	1.52112e-07
								Smp_195190.1	8.07235	3.74501e-24
								Smp_196000.1	-4.59447	1.21669e-05
								Smp_196090.1	-2.85099	0.00160975
								Smp_196140.1	2.99726	7.91629e-06
								Smp_196230.1	2.37145	0.000478095
								Smp_196250.1	-2.35134	0.00870657
								Smp_196400.1	-4.68175	1.97287e-06
								Smp_196410.1	-32.6808	7.75406e-07
								Smp_196450.1	3.15165	0.000458733
								Smp_196530.1	28.9448	0.0043317
								Smp_196700.1	3.483	2.56534e-07
								Smp_196730.1	3.61774	5.87217e-07
								Smp_196840.1	7.45866	1.01524e-23
								Smp_196870.1	-3.76078	0.000339806
								Smp_196890.1	-2.46597	0.00970692
								Smp_196980.1	-7.78965	2.63781e-09
								Smp_196990.1	-5.14317	1.1308e-06
								Smp_197050.1	2.20294	0.00151969
								Smp_197150.1	-4.35275	1.58727e-05
								Smp_197370.1	6.16997	4.12128e-18
								Smp_197400.1	33.7103	3.31597e-19
								Smp_197640.1	-2.957	0.0011049
								Smp_197760.1	-2.45061	0.0074186
								Smp_197770.1	-2.91913	0.00136911
								Smp_197780.1	30.7928	2.08772e-07
								Smp_198020.1	-3.1996	0.000605327
								Smp_198220.1	-3.24486	0.00495333
								Smp_198240.1	-2.73175	0.0097192
								Smp_198330.1	-2.96997	0.00101784
								Smp_198340.1	-2.66654	0.00303186
								Smp_198620.1	-2.87868	0.00206296
								Smp_198890.1	-3.65444	7.66267e-05
								Smp_199030.1	2.38028	0.000724578
								Smp_199040.1	-2.69428	0.00317318
								Smp_199290.1	7.0392	6.04822e-17
								Smp_199380.1	-2.88485	0.0017034
								Smp_199620.1	4.66279	0.000931308
								Smp_199890.1	-31.7524	3.64121e-05
								Smp_200050.1	5.23482	1.21243e-06
								Smp_200090.1	-3.38881	0.000768807
								Smp_200110.1	-4.83215	0.000673049
								Smp_200180.1	3.17826	7.20647e-06
								Smp_200200.1	3.10616	0.00357186
								Smp_200280.1	-3.52935	0.000106571
								Smp_200410.1	4.06348	2.12409e-09
								Smp_200450.1	-30.9117	0.000883741
								Smp_200460.1	4.23912	0.00598922
								Smp_200510.1	6.50218	7.0488e-19
								Smp_200520.1	-3.31966	0.000350526
								Smp_200560.1	6.71207	8.17505e-13
								Smp_200600.1	-30.0198	0.00406688
								Smp_200610.1	2.37559	0.00111316
								Smp_200620.1	6.45284	9.65434e-09
								Smp_200800.1	3.68476	1.04925e-06
								Smp_200810.1	-3.03988	0.000817186
								Smp_200830.1	-29.8733	0.00622927
								Smp_200860.1	-3.75045	0.000115807
								Smp_200900.1	3.46947	1.8766e-06
								Smp_200940.1	-32.5689	1.23094e-06
								Smp_201030.1	4.27189	3.66169e-10
								Smp_201090.1	-4.12455	0.000201091
								Smp_201100.1	2.13639	0.00309516
								Smp_201170.1	-30.3397	0.00171586
								Smp_201190.1	-30.0254	0.00406688
								Smp_201210.1	4.42901	1.86213e-08
								Smp_201470.1	3.47123	3.66965e-07
								Smp_201650.1	-31.3022	0.00019052
								Smp_201670.1	-32.9147	2.79797e-07
								Smp_201680.1	-31.036	0.000591336
								Smp_201690.1	29.9448	4.45934e-05
								Smp_201700.1	-3.44232	0.000273997
								Smp_201730.1	3.60828	2.2484e-07
								Smp_201750.1	6.48293	2.83647e-10
								Smp_201810.1	3.33163	9.11419e-07
								Smp_201910.1	-8.65432	6.8005e-14
								Smp_201920.1	4.11611	3.93925e-08
								Smp_201950.1	-3.89313	0.000480968
								Smp_202120.1	-33.6387	1.07286e-08
								Smp_202150.1	-31.0993	0.000413217
								Smp_202260.1	5.4337	1.63074e-14
								Smp_202290.1	-34.7218	6.98975e-11
								Smp_202320.1	5.81034	9.25989e-12
								Smp_202350.1	3.85166	1.97287e-06
								Smp_202580.1	-29.8676	0.00622927
								Smp_202610.1	3.9729	7.54885e-09
								Smp_202630.1	-2.65079	0.00620375
								Smp_202680.1	1.90586	0.00567806
								Smp_202770.1	4.04381	3.28885e-09
								Smp_202800.1	3.98348	2.52294e-08
								Smp_202830.1	2.91321	0.000467688
								Smp_202850.1	-4.2099	2.89936e-05
								Smp_202870.1	2.18024	0.00835272
								Smp_202970.1	5.28006	4.11412e-14
								Smp_202980.1	2.59922	0.000174683
								Smp_203010.1	-29.7926	0.00848718
								Smp_203030.1	2.44266	0.000432617
								Smp_203090.1	33.9083	4.37403e-20
								Smp_203100.1	9.23985	4.41608e-30
								Smp_203130.1	5.38329	1.22403e-14
								Smp_203150.1	2.26892	0.0012447
								Smp_203160.1	2.96036	0.0014738
								Smp_203170.1	4.20699	1.6832e-09
								Smp_203180.1	2.67922	9.016e-05
								Smp_203190.1	2.85454	4.54664e-05
								Smp_203220.1	-4.31258	0.000103034
								Smp_203270.1	-33.4504	2.62607e-08
								Smp_203280.1	2.93286	1.26589e-05
								Smp_203290.1	-4.83906	4.24844e-06
[truncated: 80 more rows]
