# Supplementary material for: A Systematically Improved High Quality Genome and Transcriptome of the Human Blood Fluke Schistosoma mansoni
Source: PLoS Negl Trop Dis. 2012 Jan 10;6(1):e1455. doi: 10.1371/journal.pntd.0001455 (PMC3254664; doi:10.1371/journal.pntd.0001455)
Supplement: Table S4 — Gene Ontology (Biological Processes) enrichment for differentially expressed genes in the cercariae vs. 3 hr schistosomula comparison, 3 hr vs. 24 hr schistosomula comparison and 24 hr schistosomula vs. adult comparison. The top 20 hits are shown. (XLS) [file pntd.0001455.s013.xls]

## Sheet: Table S4
Table S4
Gene Ontology enrichment for up (top) and down (bottom) regulated genes in the cercariae vs 3hr schistosomula comparison
GO.ID	Term	Annotated	Significant	Expected	p.value
GO:0006355	regulation of transcription, DNA-dependent	877	114	61.62	5.2e-12
GO:0007275	multicellular organismal development	301	58	21.15	2.2e-09
GO:0030154	cell differentiation	82	21	5.76	1.3e-06
GO:0007186	G-protein coupled receptor protein signalling pathway	165	30	11.59	7.4e-06
GO:0007156	homophilic cell adhesion	61	15	4.29	1.4e-05
GO:0006813	potassium ion transport	81	15	5.69	0.00043
GO:0007229	integrin-mediated signaling pathway	8	4	0.56	0.00134
GO:0007155	cell adhesion	234	41	16.44	0.00169
GO:0006814	sodium ion transport	67	11	4.71	0.00647
GO:0030245	cellulose catabolic process	7	3	0.49	0.00974
GO:0007160	cell-matrix adhesion	7	3	0.49	0.00974
GO:0023060	signal transmission	378	32	26.56	0.01385
GO:0007530	sex determination	9	4	0.63	0.014
GO:0006811	ion transport	385	42	27.05	0.01403
GO:0045596	negative regulation of cell differentiation	3	2	0.21	0.01409
GO:0046513	ceramide biosynthetic process	3	2	0.21	0.01409
GO:0030514	negative regulation of BMP signaling pathway	3	2	0.21	0.01409
GO:0009790	embryo development	3	2	0.21	0.01409
GO:0016055	Wnt receptor signaling pathway	26	6	1.83	0.01614
GO:0007399	nervous system development	27	6	1.9	0.01615
GO.ID	Term	Annotated	Significant	Expected	p.value
GO:0015986	ATP synthesis coupled proton transport	26	7	0.88	0.00013
GO:0000226	microtubule cytoskeleton organization	16	5	0.54	0.00014
GO:0006099	tricarboxylic acid cycle	20	5	0.68	0.00044
GO:0006816	calcium ion transport	52	7	1.77	0.00172
GO:0006096	glycolysis	39	6	1.32	0.00183
GO:0022900	electron transport chain	19	6	0.65	0.00326
GO:0009098	leucine biosynthetic process	3	2	0.1	0.00337
GO:0006810	transport	1317	60	44.72	0.00562
GO:0006094	gluconeogenesis	4	2	0.14	0.00658
GO:0006108	malate metabolic process	4	2	0.14	0.00658
GO:0008152	metabolic process	4186	129	142.15	0.01642
GO:0009165	nucleotide biosynthetic process	101	13	3.43	0.01976
GO:0007218	neuropeptide signaling pathway	7	2	0.24	0.02154
GO:0006183	GTP biosynthetic process	7	2	0.24	0.02154
GO:0006228	UTP biosynthetic process	7	2	0.24	0.02154
GO:0006241	CTP biosynthetic process	7	2	0.24	0.02154
GO:0006814	sodium ion transport	67	6	2.28	0.02553
GO:0006098	pentose-phosphate shunt	8	2	0.27	0.02808
GO:0045333	cellular respiration	39	10	1.32	0.03275
GO:0009058	biosynthetic process	2085	56	70.81	0.03321
Gene Ontology enrichment for up (top) and down (bottom) regulated genes in the 3hr vs 24hr schistosomula comparison
GO.ID	Term	Annotated	Significant	Expected	p.value
GO:0007156	homophilic cell adhesion	61	13	1.89	2.9e-08
GO:0007186	G-protein coupled receptor protein signalling pathway	165	18	5.11	6.3e-06
GO:0007155	cell adhesion	234	28	7.25	0.00093
GO:0007229	integrin-mediated signaling pathway	8	3	0.25	0.00146
GO:0007600	sensory perception	15	3	0.46	0.00279
GO:0045596	negative regulation of cell differentiation	3	2	0.09	0.00281
GO:0030514	negative regulation of BMP signaling pathway	3	2	0.09	0.00281
GO:0006813	potassium ion transport	81	8	2.51	0.00342
GO:0001503	ossification	4	2	0.12	0.0055
GO:0051216	cartilage development	5	2	0.15	0.00898
GO:0006695	cholesterol biosynthetic process	6	2	0.19	0.0132
GO:0006013	mannose metabolic process	6	2	0.19	0.0132
GO:0007160	cell-matrix adhesion	7	2	0.22	0.0181
GO:0006811	ion transport	385	26	11.93	0.02329
GO:0006879	cellular iron ion homeostasis	8	2	0.25	0.02365
GO:0015711	organic anion transport	22	3	0.68	0.02925
GO:0006826	iron ion transport	10	2	0.31	0.0365
GO:0007275	multicellular organismal development	301	15	9.33	0.04901
GO:0055114	oxidation reduction	49	4	1.52	0.06424
GO:0008299	isoprenoid biosynthetic process	14	2	0.43	0.06808
GO.ID	Term	Annotated	Significant	Expected	p.value
GO:0006817	phosphate transport	24	7	0.91	2e-05
GO:0006278	RNA-dependent DNA replication	19	6	0.72	5e-05
GO:0006542	glutamine biosynthetic process	3	3	0.11	5.4e-05
GO:0006334	nucleosome assembly	34	7	1.29	0.00023
GO:0051258	protein polymerization	43	6	1.63	0.00043
GO:0030245	cellulose catabolic process	7	3	0.27	0.00168
GO:0009399	nitrogen fixation	3	2	0.11	0.00418
GO:0008272	sulfate transport	3	2	0.11	0.00418
GO:0045039	protein import into mitochondrial inner membrane	3	2	0.11	0.00418
GO:0009097	isoleucine biosynthetic process	3	2	0.11	0.00418
GO:0006810	transport	1317	61	49.88	0.00463
GO:0006412	translation	444	25	16.82	0.00617
GO:0015711	organic anion transport	22	4	0.83	0.00857
GO:0007017	microtubule-based process	99	10	3.75	0.01291
GO:0032196	transposition	38	5	1.44	0.01351
GO:0007155	cell adhesion	234	14	8.86	0.01378
GO:0042775	mitochondrial ATP synthesis coupled electron transport	8	2	0.3	0.03439
GO:0006754	ATP biosynthetic process	27	4	1.02	0.03755
GO:0034637	cellular carbohydrate biosynthetic process	41	4	1.55	0.03764
GO:0009056	catabolic process	392	14	14.85	0.03817
Gene Ontology enrichment for up (top) and down (bottom) regulated genes in the 24hr schistosomula vs adult comparison
GO.ID	Term	Annotated	Significant	Expected	p.value
GO:0006412	translation	444	78	40.37	2.6e-16
GO:0055114	oxidation reduction	49	19	4.46	3.2e-05
GO:0006810	transport	1317	140	119.75	6e-05
GO:0006096	glycolysis	39	12	3.55	0.00011
GO:0022900	electron transport chain	19	8	1.73	0.00073
GO:0045039	protein import into mitochondrial inner membrane	3	3	0.27	0.00075
GO:0065002	intracellular protein transmembrane transport	51	12	4.64	0.00165
GO:0006879	cellular iron ion homeostasis	8	4	0.73	0.00352
GO:0006817	phosphate transport	24	7	2.18	0.00434
GO:0006979	response to oxidative stress	9	4	0.82	0.00588
GO:0006801	superoxide metabolic process	5	3	0.45	0.0065
GO:0006099	tricarboxylic acid cycle	20	6	1.82	0.00704
GO:0042278	purine nucleoside metabolic process	19	5	1.73	0.00821
GO:0006525	arginine metabolic process	8	3	0.73	0.00824
GO:0006826	iron ion transport	10	4	0.91	0.0091
GO:0042777	plasma membrane ATP synthesis coupled proton transport	10	4	0.91	0.0091
GO:0005975	carbohydrate metabolic process	306	47	27.82	0.00962
GO:0006334	nucleosome assembly	34	8	3.09	0.00962
GO:0045454	cell redox homeostasis	42	9	3.82	0.01161
GO:0006351	transcription, DNA-dependent	901	38	81.92	0.02155
GO.ID	Term	Annotated	Significant	Expected	p.value
GO:0007156	homophilic cell adhesion	61	29	4.71	5.2e-17
GO:0007275	multicellular organismal development	301	70	23.22	1.2e-15
GO:0006355	regulation of transcription, DNA-dependent	877	121	67.66	1.3e-11
GO:0007186	G-protein coupled receptor protein signalling pathway	165	40	12.73	1.8e-10
GO:0030154	cell differentiation	82	20	6.33	5.6e-06
GO:0006811	ion transport	385	54	29.7	8.8e-06
GO:0006813	potassium ion transport	81	18	6.25	3.2e-05
GO:0051216	cartilage development	5	3	0.39	0.0041
GO:0016055	Wnt receptor signaling pathway	26	8	2.01	0.0052
GO:0006885	regulation of pH	6	3	0.46	0.0077
GO:0007155	cell adhesion	234	53	18.05	0.0083
GO:0006814	sodium ion transport	67	11	5.17	0.0127
GO:0007530	sex determination	9	4	0.69	0.0168
GO:0007600	sensory perception	15	3	1.16	0.0169
GO:0019935	cyclic-nucleotide-mediated signaling	3	2	0.23	0.0169
GO:0006308	DNA catabolic process	3	2	0.23	0.0169
GO:0030574	collagen catabolic process	3	2	0.23	0.0169
GO:0048858	cell projection morphogenesis	3	2	0.23	0.0169
GO:0048870	cell motility	3	2	0.23	0.0169
GO:0019285	glycine betaine biosynthetic process from choline	3	2	0.23	0.0169
